# Supplementary material for: Metabolomics Analysis of Metabolic Effects of Nicotinamide Phosphoribosyltransferase (NAMPT) Inhibition on Human Cancer Cells
Source: PLoS One. 2014 Dec 8;9(12):e114019. doi: 10.1371/journal.pone.0114019 (PMC4259317; doi:10.1371/journal.pone.0114019)
Supplement: S1 File — Analytical performance of standards, quality control calibration curves. (XLSX) [file pone.0114019.s001.xlsx]

## Sheet: QC HILIC-LC-MS-MS
	Supplementary Table 1
	Component Name	Actual Concent. (units)	Value #1	Value #2	Value #3	Standard Deviation	Percent CV
1	alanine	100	101.17	98.88	99.95	1.15	1.1
2	serine	100	100.8	100.84	98.36	1.42	1.4
3	proline	100	102.43	100.01	97.56	2.43	2.4
4	valine	100	99.63	101.18	99.19	1.05	1
5	threonine	100	101.51	100.13	98.37	1.57	1.6
6	isoleucine	100	101.04	100.74	98.22	1.55	1.5
7	leucine	100	100.89	100.87	98.24	1.52	1.5
8	aspartate	100	101.02	96.22	102.76	3.39	3.4
9	glutamate	100	100.46	98.31	101.23	1.51	1.5
10	methionine	100	100.03	100.8	99.17	0.82	0.8
11	histidine	100	99.93	101.15	98.92	1.12	1.1
12	phenylalanine	100	102.48	100.31	97.21	2.65	2.7
13	arginine	100	100.04	99.67	100.29	0.31	0.3
14	tyrosine	100	100.41	100.71	98.88	0.98	1
15	Cystine	100	97.68	99.91	102.41	2.37	2.4
16	AMP	100	94.76	105.14	100.1	5.19	5.2
	QC standards mix for HILIC-LC-MS/MS
	QC mixture injections precision (n=3)
	Supplemetary table 1 illustrates results of HILIC-LC/MS/MS system suitability daily test performed prior actual samples analysis.
	Standards QC serves for LC/MS system suitability test and applied on a daily basis verifying system readiness for actual samples analysis.
	Standards QC is incuded in daily batches for GC-MS, HILIC-LC/MS and HILIC-LC/MS/MS analyses.

## Sheet: QC CalibrationCurves
																	Daily QC mass chromatograms overlaid
	Supplementary Figure 1 - Calibration curves stability.																Supplementary Figure 2 - Daily QC mass chromatograms overlaid
Supplemetary Figure 1 illustrates calibration curves for three amino acids - proline, valine and ornithine.																	Supplemetary Figure 2 shows overlaid mass chromatograms generated withsurvey TOF csan using Triple TOF - 5600 mass spectrometers as a detector.
These cur ves are generated with HILIC-LC/MS/MS protocol using Sciex triple quad 5500 mass spectrometer as a detector.																	These cur ves are generated with HILIC-LC/MS protocol. Data acquired during several weeks.
Calibration curves stability plot shown on the upper panel characterizes reproducibility of the calibartion curves recorded at different dates.																	Upper panel shows overlaid base peak chromatograms generated using QC compose with 10 amino acids, citric acid, AMP, ADP and ATP.
																	Lower panel shows extracted ion chromatograms generasted for valine (left panel) and ATP (right panel).

## Sheet: HILIC-Isomers Separation
	Supplementary Table 2
	HILC-LC-MS separations of some isobaric isomeric standards
	Substance	Rt min
	Allopurinol	4.01
	Leucine	6.71
	Hypoxanthine	6.87
	Isoleucine	7.09
	3-aminobutyrate	8.69
	1-methyl-histidine	9.28
	alpha-methyl-histidine	9.64
	BAIBA	9.89
	GABA	11.36
	3-methyl-histidine	11.66
	Maleate	15.02
	Methylsuccinate	15.57
	Fumarate	16.04
	Ethylmalonate	16.28
	Fructose-6-phosphate	17.01
	Glucose-6-phosphate	17.41
	Isocitrate	18.7
	Citrate	19.1
	ATP	23.35
	dGTP	24.68
	Supplementary Table 2 illustrates efficient isomers separation using HILIC chromatography.
	Detector is Sciex Triple TOF 5600 mass spectrometer.

## Sheet: MetaboliteList
Supplementary Table 3
Metabolite	Classsification	Metabolic pathway	Analytical platform	Standards
				applied
1,3-diphopshoglycerate	Lipid	Glycerolipid metabolism	LC/MS neg
1-Hexadecyl-2-arachidonoyl-glycerol	Lipid	Diacylglycerol	GC/MS
1-Methyladenosine	Nucleotide	Purine metabolism, adenine containing	LC/MS pos	yes
1-Methyl-Histidine	Amino acid	Histidine metabolism	LC/MS neg	yes
1-Octadecanoyl-sn-glycero-3-phosphocholine	Lipid	Lysolipid metabolism	LC/MS pos
1-oleoyl-2-hydroxy-sn-glycero-3-phosphocholine	Lipid	Lysolipid metabolism	LC/MS pos
2-Aminooctanoic acid	Amino acid	Lysine metabolism	LC/MS pos	yes
2-dehydro-D-gluconate	Carbohydrates	Pentose phosphate pathway	GC/MS
2-deoxyglucose-6-phosphate	Carbohydrates	Pentose phosphate pathway	LC/MS neg	yes
2-Hydroxy-2-methylbutanedioic acid	Dicarboxylic Acids and Derivatives		GC/MS
2-hydroxyglutarate	Lipid	Fatty acid, dicarboxylate	LC/MS neg	yes
2-Isopropylmalic acid	Dicarboxylic Acids and Derivatives		GC/MS
2-ketoglutarate	Lipid	Lysolipid metabolism	LC/MS neg	yes
2-keto-isovalerate	Carboxylic Acids and Derivatives	Valine, leucine and isoleucine metabolism	GC/MS	yes
2-Oxo-4-hydroxy-5-aminovalerate	Carboxylic Acids and Derivatives	Arginine and proline metabolism	LC/MS neg
2-oxobutanoate	Carboxylic acids	Glycine, serine and threonine metabolism	GC/MS	yes
3-phosphoglycerate	Carboxylic Acids and Derivatives	Glycolysis, gluconeogenesis, pyruvate metabolism	LC/MS neg	yes
3-phospho-serine	Amino acid	Glycine and Serine Metabolism	LC/MS neg	yes
4-aminobutyrate	Amino acid	Glutamate metabolism	LC/MS neg	yes
4-Aminomethylpyrimidine	heterocycle	xenobiotic	LC/MS pos
4-Pyridoxic acid	Pyridinecarboxylic Acids and Derivatives	Vitamin B6 metabolism	LC/MS pos	yes
5,6-Dihydroxyindole-2-carboxylic acid	Amino acid	Tyrosine metabolism	LC/MS pos
6-phospho-D-gluconate	Carbohydrates	Pentose phosphate pathway	LC/MS neg
6-phospho-D-glucono-1,5-lactone	Carbohydrates	Pentose phosphate pathway	LC/MS neg
7-methylguanosine	Nucleotide	Purine metabolism, (hypo)xanthine/inosine containing	LC/MS pos	yes
acetoacetate	Lipid	Fatty acid, monohydroxy	LC/MS neg	yes
acetoacetyl-CoA	Cofactors and vitamins	Pantothenate and CoA metabolism	LC/MS neg	yes
Acetylcarnitine	Lipid	Carnitine metabolism	LC/MS pos	yes
Acetylcholine	Lipid	Glycerolipid metabolism	LC/MS pos	yes
acetyl-CoA	Cofactors and vitamins	Pantothenate and CoA metabolism	LC/MS neg	yes
Acetyllysine	Amino acid	Lysine metabolism	LC/MS pos	yes
acetylphosphate	Carboxylic Acids and Derivatives	Pyruvate metabolism	LC/MS neg
aconitate	Carboxylic acids	Citrate cycle (TCA cycle)	GC/MS	yes
Adenine	Nucleotide	Purine metabolism, adenine containing	LC/MS pos	yes
adenosine	Nucleotide	Purine metabolism, adenine containing	LC/MS pos	yes
Adipic acid	Carboxylic Acids and Derivatives	Degradation of aromatic compounds	LC/MS neg	yes
ADP	Nucleotide	Purine metabolism, adenine containing	LC/MS neg	yes
AICAR 3,5-Cyclic Phosphate	Nucleotide	Purine metabolism, adenine containing	LC/MS neg
AICAR(ZMP)	Nucleotide	Purine metabolism, adenine containing	LC/MS neg	yes
Ala-Ala	Amino acid	Alanine and aspartate metabolism	GC/MS
Ala-Gln	Amino acid	Alanine and aspartate metabolism	GC/MS
Ala-Gly	Amino acid	Alanine and aspartate metabolism	GC/MS
alanine	Amino acid	Alanine and aspartate metabolism	GC/MS	yes
allantoate	Nucleotide	Purine metabolism, urate metabolism	GC/MS	yes
Aminoadipic acid	Amino acid	Lysine metabolism	LC/MS neg	yes
Aminomalonic acid	Carboxylic Acids and Derivatives	Protein synthesis, amino acid biosynthesis	GC/MS
AMP	Nucleotide	Purine metabolism, adenine containing	LC/MS pos	yes
Anhydrosorbitol	Carbohydrate	Nucleotide sugars, pentose metabolism	GC/MS	yes
Arabitol	Carbohydrate	Nucleotide sugars, pentose metabolism	GC/MS	yes
Arginine	Carboxylic Acids and Derivatives	Arginine and proline metabolism	LC/MS pos	yes
Asparagine	Amino acid	Alanine and aspartate metabolism	GC/MS	yes
aspartate	Amino acid	Alanine and aspartate metabolism	GC/MS	yes
ATP	Nucleotide	Purine metabolism, adenine containing	LC/MS neg	yes
Benzoic acid	Amino acid	Phenylalanine & tyrosine metabolism	GC/MS	yes
beta-Alanine	Amino acid	Alanine and aspartate metabolism	GC/MS	yes
beta-D-Glucose	Carbohydrate	Fructose, mannose, galactose, starch, and sucrose metabolism	GC/MS
betaine	Amino acid	Glycine, serine and threonine metabolism	LC/MS pos	yes
betaine aldehyde	Amino acid	Glycine, serine and threonine metabolism	LC/MS pos	yes
Butyrylcarnitine	Lipid	Fatty acid metabolism (also BCAA metabolism)	LC/MS pos	yes
Carbamoyl phosphate	Nucleotide	Purine metabolism, urate metabolism	LC/MS neg	yes
carnitine	Lipid	Carnitine metabolism	LC/MS pos	yes
CDP	Nucleotide	Pyrimidine metabolism, cytidine containing	LC/MS neg	yes
Cholesterol	Sterol	Steroid and bile acid biosynthesis	GC/MS	yes
cholesteryl sulfate	Sterol	Steroid and bile acid biosynthesis	LC/MS neg	yes
choline	Lipid	Glycerolipid metabolism	LC/MS pos	yes
Chondroitin	Carbohydrate	Glycosaminoglycan biosynthesis	LC/MS neg
Citric acid	Energy	Krebs cycle	GC/MS	yes
citrulline	Amino acid	Arginine and proline metabolism	LC/MS pos	yes
CMP	Nucleotide	Pyrimidine metabolism, cytidine containing	LC/MS pos	yes
CMP-N-acetylneuraminic acid	Nucleotide	Pyrimidine metabolism, cytidine containing	LC/MS neg
creatine	Amino acid	Creatine metabolism	LC/MS pos	yes
Creatinine	Amino acid	Creatine metabolism	LC/MS pos	yes
Cyclic ADP-ribose	Nucleotide	Purine metabolism, urate metabolism	LC/MS neg
cyclic-AMP	Nucleotide	Purine metabolism, urate metabolism	LC/MS neg	yes
cystathionine	Lipid	Long chain fatty acid	GC/MS	yes
Cysteineglutathione disulfide	Amino acid	Cysteine, methionine, SAM, taurine metabolism	LC/MS pos
Cystine	Amino acid	Cysteine, methionine, SAM, taurine metabolism	LC/MS pos	yes
cytidine	Nucleotide	Pyrimidine metabolism, cytidine containing	LC/MS pos	yes
cytosine	Nucleotide	Pyrimidine metabolism, cytidine containing	LC/MS pos	yes
dAMP	Nucleotide	Purine metabolism, urate metabolism	LC/MS neg	yes
dCMP	Nucleotide	Pyrimidine metabolism, cytidine containing	LC/MS neg	yes
deoxyadenosine	Nucleotide	Purine metabolism, urate metabolism	LC/MS pos	yes
Deoxyheptulose-7-phosphate	Carbohydrate	Pentose phosphate pathway	LC/MS neg
deoxyinosine	Nucleotide	Purine metabolism, (hypo)xanthine/inosine containing	LC/MS neg	yes
deoxyribose-phosphate	Carbohydrate	Glycerolipid metabolism	LC/MS pos
deoxyuridine	Nucleotide	Pyrimidine metabolism, cytidine containing	LC/MS pos	yes
D-erythrose-4-phosphate	Carbohydrates	Pentose phosphate pathway	LC/MS neg
dGDP	Nucleotide	Purine metabolism, guanine containing	LC/MS neg	yes
D-gluconate	Carbohydrates	Pentose phosphate pathway	LC/MS neg	yes
D-glyceraldehyde-3-phosphate	Carbohydrate	Glycolysis, gluconeogenesis, pyruvate metabolism	LC/MS neg	yes
dGTP	Nucleotide	Purine metabolism, guanine containing	LC/MS neg	yes
dihydroxy-acetone-phosphate	Lipid	Glycolysis, gluconeogenesis, pyruvate metabolism	LC/MS neg
dimethylglycine	Lipid	Long chain fatty acid	LC/MS neg	yes
DL-Pipecolic acid	Xenobiotics	Sugar, sugar substitute, starch	GC/MS	yes
D-Mannitol	Carbohydrate	Aminosugars metabolism	GC/MS	yes
D-sedoheptulose-1-7-bisphosphate	Carbohydrate	Pentose phosphate pathway	LC/MS neg	yes
FAD	Cofactors and vitamins	Riboflavin metabolism	LC/MS neg	yes
folate	Cofactors and vitamins	Folate biosynthesis	LC/MS neg	yes
fructose-1,6-bisphosphate	Carbohydrates	Glycolysis, gluconeogenesis, pyruvate metabolism	LC/MS neg	yes
fructose-6-phosphate	Carbohydrates	Carbon metabolism	LC/MS neg	yes
fumarate	Energy	Krebs cycle	GC/MS	yes
Geranyl-PP	Pyrophosphate	Energy	LC/MS neg
Glucaric acid	Carbohydrates	Ascorbate and aldarate metabolism	GC/MS	yes
glucono-D-lactone	Carbohydrates	Pentose phosphate pathway	GC/MS	yes
Glucose	Carbohydrates	Pentose phosphate pathway	GC/MS	yes
glucose-6-phosphate	Carbohydrates	Carbon metabolism	GC/MS	yes
glutamate	Amino acid	Glutamate metabolism	LC/MS pos	yes
glutamine	Amino acid	Glutamate metabolism	LC/MS pos	yes
glutathione	Amino acid	Glutathione metabolism	LC/MS pos	yes
glutathione disulfide	Amino acid	Glutathione metabolism	LC/MS neg	yes
Glycerophosphocholine	Lipid	Glycerolipid metabolism	LC/MS neg	yes
glycine	Amino acid	Glycine, serine and threonine metabolism	GC/MS	yes
GMP	Nucleotide	Purine metabolism, guanine containing	LC/MS pos	yes
Guanidoacetic acid	Amino acid	Glycine and Serine Metabolism	LC/MS neg	yes
histidine	Amino acid	Histidine metabolism	LC/MS pos	yes
homocysteine	Amino acid	Cysteine, methionine, SAM, taurine metabolism	LC/MS pos	yes
homoserine	Amino acid	Glycine, serine and threonine metabolism	LC/MS pos	yes
Homoserine lacton	Amino acid	Glycine, serine and threonine metabolism	GC/MS
Hydroxyisocaproic acid	Alpha Hydroxy Acid		LC/MS neg	yes
Hydroxylamine	Amine	Nitrogen metabolism	GC/MS
hydroxyphenylpyruvate	Amino acid	Tyrosine metabolism	GC/MS	yes
hydroxyproline	Amino acid	Urea cycle; arginine-, proline-, metabolism	LC/MS pos	yes
IDP	Nucleotide	Purine metabolism, (hypo)xanthine/inosine containing	LC/MS neg	yes
Imidazoleacetic acid	Amino acid	Histidine metabolism	LC/MS pos	yes
IMP	Nucleotide	Purine metabolism, (hypo)xanthine/inosine containing	LC/MS neg	yes
indole	Amino acid	Tryptophan metabolism	LC/MS pos	yes
Indole-3-carboxylic acid	Amino acid	Tryptophan metabolism	LC/MS pos	yes
Indoleacrylic acid	Amino acid	Tryptophan metabolism	LC/MS neg
inosine	Nucleotide	Purine metabolism, (hypo)xanthine/inosine containing	LC/MS pos	yes
isocitrate	Energy	Krebs cycle	LC/MS neg	yes
Isoleucine	Amino acid	Valine, leucine and isoleucine metabolism	LC/MS pos	yes
Ketohexanoic acid	Ketoacids		LC/MS neg	yes
Ketoleucine	Ketoacids		GC/MS	yes
Kynurenic acid	Amino acid	Tryptophan metabolism	LC/MS pos	yes
Kynurenine	Amino acid	Tryptophan metabolism	LC/MS pos	yes
Lactic acid	Carbohydrate	Glycolysis, gluconeogenesis, pyruvate metabolism	GC/MS	yes
leucine	Amino acid	Valine, leucine and isoleucine metabolism	LC/MS pos	yes
L-Phenyllactic acid	Carboxylic acids	xenobiotic	GC/MS	yes
lysine	Amino acid	Lysine metabolism	LC/MS pos	yes
LysoPC(20:4)	Lipid	Lysolipid	LC/MS pos
Maleic acid	Carboxylic acids	Nicotinate and nicotinamide metabolism	LC/MS neg	yes
Malic acid	Energy	Krebs cycle	LC/MS neg	yes
Mannitol	Carbohydrate	Fructose, mannose, galactose, starch, and sucrose metabolism	GC/MS	yes
Mannose	Carbohydrate	Fructose, mannose, galactose, starch, and sucrose metabolism	GC/MS	yes
methionine	Amino acid	Cysteine, methionine, SAM, taurine metabolism	LC/MS pos	yes
Methionine sulfoxide	Amino acid	Cysteine, methionine, SAM, taurine metabolism	LC/MS pos	yes
Methylcysteine	Amino acid	Methylation	LC/MS pos	yes
Methylmalonic acid	Amino acid	Valine, leucine and isoleucine metabolism	GC/MS
myo-inositol	Lipid	Inositol metabolism	GC/MS	yes
N6-Acetyl-L-lysine	Amino acid	Lysine degradation	LC/MS pos	yes
N-Acetylaspartylglutamic acid	Amino acid	Alanine and aspartate metabolism	LC/MS neg
N-acetyl-glucosamine-1-phosphate	Carbohydrate	Aminosugars metabolism	LC/MS neg
N-acetyl-glutamine	Amino acid	Glutamate metabolism	LC/MS pos	yes
N-Acetyl-L-alanine	Amino acid	Alanine and aspartate metabolism	LC/MS pos	yes
N-acetyl-L-ornithine	Amino acid	Arginine and proline metabolism	LC/MS pos	yes
N-Acetylputrescine	Amino acid	Arginine and proline metabolism	LC/MS pos
NAD	Cofactors and vitamins	Nicotinate and nicotinamide metabolism	LC/MS pos	yes
NADH	Cofactors and vitamins	Nicotinate and nicotinamide metabolism	LC/MS pos	yes
NADP	Cofactors and vitamins	Nicotinate and nicotinamide metabolism	LC/MS neg	yes
N-carbamoyl-L-aspartate	Amino acid	Alanine and aspartate metabolism	LC/MS neg
N-Formylglycinamide ribonucleotide	Nucleotide	Purine metabolism	LC/MS neg
Ng,NG-dimethyl-L-arginine	Amino acid	Arginine and proline metabolism	LC/MS pos	yes
Nicotinamide	Cofactors and vitamins	Nicotinate and nicotinamide metabolism	LC/MS pos	yes
Nicotinamide ribotide	Cofactors and vitamins	Nicotinate and nicotinamide metabolism	LC/MS pos	yes
Nicotinic acid	Cofactors and vitamins	Nicotinate and nicotinamide metabolism	LC/MS pos	yes
Nicotyrine	Heterocycle	Xenobiotic	LC/MS pos
N-Methylantranilic acid	Carboxylic acids	Xenobiotic	LC/MS pos
O-acetyl-L-serine	Amino acid	Cysteine, methionine, SAM, taurine metabolism	LC/MS pos	yes
octulose-phosphate	Carbohydrate		LC/MS neg
ornithine	Amino acid	Arginine and proline metabolism	LC/MS pos	yes
orotate	Carboxylic acids	pyrimidine metabolism	LC/MS neg	yes
Orotidine	Nucleotide	pyrimidine metabolism	LC/MS pos	yes
Palmitic acid	Lipid	Fatty acids metaboiism	GC/MS	yes
pantothenate	Cofactors and vitamins	Pantothenate and CoA metabolism	LC/MS pos	yes
PC (13:0)	Lipid	phosphatidylcholine metabolism	LC/MS pos
PC (14:0)	Lipid	phosphatidylcholine metabolism	LC/MS pos
PC (15:1)	Lipid	phosphatidylcholine metabolism	LC/MS pos
PC(15:0)	Lipid	phosphatidylcholine metabolism	LC/MS pos
PC(16:1)	Lipid	phosphatidylcholine metabolism	LC/MS pos
PC(17:1)	Lipid	phosphatidylcholine metabolism	LC/MS pos
PC(17:2)	Lipid	phosphatidylcholine metabolism	LC/MS pos
p-coumaric acid	Carboxylic acids	Phenylalanine & tyrosine metabolism	LC/MS neg	yes
Pentadecanal	Lipid	Fatty acids metaboiism	GC/MS
phenylalanine	Amino acid	Phenylalanine & tyrosine metabolism	LC/MS pos	yes
Phosphate	Energy	Oxidative phosphorylation	GC/MS	yes
Phosphatidylglycerol	Lipid	phosphatidylcholine metabolism	LC/MS neg	yes
phosphoenolpyruvate	Energy	Krebs cycle	LC/MS neg	yes
Phosphorylcholine	Lipid	glycerophospholipid metabolism	LC/MS neg	yes
p-hydroxybenzoate	Carboxylic acids	Phenylalanine & tyrosine metabolism	LC/MS neg	yes
PI(16:0/20:2)	Lipid	phosphatidylinositol metabolism	LC/MS pos
PI(16:0/22:4)	Lipid	phosphatidylinositol metabolism	LC/MS pos
PI(16:1/22:4)	Lipid	phosphatidylinositol metabolism	LC/MS pos
proline	Amino acid	Urea cycle; arginine-, proline-, metabolism	LC/MS pos	yes
purine	Heterocycle	Purine metabolism	LC/MS pos	yes
pyridoxine	Cofactors and vitamins	Nicotinate and nicotinamide metabolism	LC/MS pos	yes
Pyroglutamate	Amino acid	Glutamate metabolism	LC/MS pos	yes
pyruvate	Carbohydrate	Glycolysis, gluconeogenesis, pyruvate metabolism	GC/MS	yes
riboflavin	Cofactors and vitamins	Nicotinate and nicotinamide metabolism	LC/MS pos	yes
ribose-5-phosphate	Carbohydrate	Pentose phosphate pathway	GC/MS	yes
S-adenosyl-L-homoCysteine	Amino acid	Cysteine, methionine, SAM, taurine metabolism	LC/MS pos	yes
S-adenosyl-L-methioninamine	Amino acid	Cysteine, methionine, SAM, taurine metabolism	LC/MS pos
S-adenosyl-L-methionine	Amino acid	Cysteine, methionine, SAM, taurine metabolism	LC/MS pos	yes
sarcosine	Amino acid	Glycine, serine and threonine metabolism	LC/MS pos	yes
Sedoheptulose 7-phosphate	Carbohydrate	Pentose phosphate pathway	LC/MS neg	yes
serine	Amino acid	Glycine, serine and threonine metabolism	LC/MS pos	yes
S-methyl-5-thioadenosine	Amino acid	Cysteine, methionine, SAM, taurine metabolism	LC/MS pos	yes
sn-glycerol-3-phosphate	Lipid	glycerophospholipid metabolism	LC/MS neg	yes
Spermidine	Amino acid	Arginine and proline metabolism	GC/MS	yes
Spermine	Amino acid	Arginine and proline metabolism	GC/MS	yes
Stearic acid	Lipid	Fatty acids metaboiism	GC/MS	yes
succinate	Energy	Krebs cycle	GC/MS	yes
succinyl-CoA	Cofactors and vitamins	Nicotinate and nicotinamide metabolism	LC/MS neg	yes
taurine	Amino acid	Cysteine, methionine, SAM, taurine metabolism	LC/MS pos	yes
Taurodeoxycholic acid	Lipid	Sterol lipids metabolism	LC/MS neg	yes
thiamine	Cofactors and vitamins	thiamine metabolism	LC/MS pos	yes
Thiamine pyrophosphate	Cofactors and vitamins	Glycolysis, gluconeogenesis, pyruvate metabolism	LC/MS neg
threonine	Amino acid	Glycine, serine and threonine metabolism	LC/MS pos	yes
thymidine	Nucleotide	Pyrimidine metabolism, thymine containing	LC/MS pos	yes
trans, trans-farnesyl diphosphate	Sterol	Steroid and bile acid biosynthesis	LC/MS neg
tryptophan	Amino acid	Tryptophan metabolism	LC/MS pos	yes
tyrosine	Amino acid	Phenylalanine & tyrosine metabolism	LC/MS pos	yes
UDP	Nucleotide	Pyrimidine metabolism, uracil containing	LC/MS neg	yes
UDP-D-glucose	Carbohydrate	Nucleotide sugars, pentose metabolism	LC/MS neg	yes
UDP-D-glucuronate	Carbohydrate	Nucleotide sugars, pentose metabolism	LC/MS neg
UDP-N-acetyl-glucosamine	Carbohydrate	Nucleotide sugars, pentose metabolism	LC/MS neg	yes
uracil	Nucleotide	Pyrimidine metabolism, uracil containing	GC/MS	yes
Urea	Amino acid	Urea cycle; arginine-, proline-, metabolism	GC/MS	yes
Uric acid	Heterocycle	purine metabolism	LC/MS pos	yes
uridine	Nucleotide	Pyrimidine metabolism, uracil containing	LC/MS neg	yes
UTP	Nucleotide	Pyrimidine metabolism, uracil containing	LC/MS neg	yes
Valine	Amino acid	Valine, leucine and isoleucine metabolism	LC/MS pos	yes
xanthine	Heterocycle	purine metabolism	LC/MS pos	yes
Xanthurenic acid	Amino acid	Tryptophan metabolism	LC/MS neg	yes
Supplementary Table 3 shows Metabolite List, Classification, Metabolic Pathway and Analytical Platform used for each metabolite detected in this study.
233 metabolites are presented in this table. 177 authentic standards were used to cofirm identity and mass spectremeters calibration.
Identity of 75% of the detected metabolites were confirmed with theauthentic standards.

## Sheet: PSQC protocol
Pooled Sample QC (PSQC) protocol:
1. Collect all the samples which belong to a current project.
2. Extract small molecules under validated SOP based on sample types/matrix.
3. Prepare pooled QC by combining equal amount (volume) of each sample in a single tube. For instance 5uL of each samples combine in a single tube.
4. Make dilutions with the starting buffer*.
5. Develop acquisition method (MRM transitions) having list of targets related to current project combined with list of targets typical for subject of the study and matrix**.
6. Build calibration curves using combined target list and values acquired with pooled sample dilutions.
7. Analyze acquired data. Observe linearity of the calibration curve for each metabolite.
8. Determine dilution level which should deliver acceptable values for majority targets of interest and provide acceptable peak shape for each detected analyte.
9. Adjust (reduce) target list and determine scheduled MRM parameters for the particular matrix used.
10. Validate adjusted acquisition protocol with chosen sample load onto column (dilution level/injection volume).
11. Evaluate acquired data. If satisfactory, proceed to batch analysis. If not satisfactory choose another level of dilution for testing.
12. Analyze acquired data using generated calibration curves. Inspect each peak for quality acceptance (symmetry, signal to noise ratio, etc.).
13. Organize data for further statistical analysis.
*- starting buffer is a buffer which used for column equilibration prior injection.
**- target list depends on matrix – bio-fluids, tissue, etc… and on subjects – cells, animals, plants, humans, etc…
PSQC protocol describes preparation and implementation of the pooled QC samples.
Pooled QC samples are included in daily batches of actual samples.
Pooled samples having downwards dilutions generate relative calibration curves based on a list of applied MRM transitions in the case of LC/MS/MS analysis.
Appropriate detection with GC-MS and HILIC-LC/MS systems allowing record similar relative calibartion curves for these type of analyses.
Shape and form of these calibration curves reports on the quality of detection for particular system used.
This assistance is needed for choosing peak area from appropriate analytical system. Succesfull analyte should be located within the linear calibration curve.

## Sheet: MRMtransitions
Supplementary Table 4
Ionization	Q1	Q3	Metabolite name	Collision	Chemical formula	KEGG/HMDB/
mode	Precursor	Product		energy(eV)		identifier
-	73	45	glyoxylate	-22	C2H2O3	C00048
-	75	45.2	glycolate	-13	C2H4O3	C00160
-	87	43	pyruvate	-14	C3H4O3	C00022
-	89	43.2	lactate	-16	C3H6O3	C00186
-	101	57.2	2-oxobutanoate	-13	C4H6O3	C00109
-	101.05	57.2	acetoacetate	-14	C4H6O3	C00164
-	105	75	glycerate	-17	C3H6O4	C00258
-	111.05	42.1	uracil	-22	C4H4N2O2	C00106
-	115	71	fumarate	-13	C4H4O4	C00122
-	115.03	71.03	Maleic acid	-13	C4H4O4	C01384
-	115.05	71.05	2-keto-isovalerate	-13	C5H8O3	C00141
-	116.001	74.3	Guanidoacetic acid	-15	C3H7N3O2	C00581
-	117	73	succinate	-12	C4H6O4	C00042
-	117.002	73.1	Methylmalonic acid	-13	C4H6O4	C02170
-	119.02	47	3-S-methylthiopropionate	-15	C4H8O2S	C08276
-	122	78	nicotinate	-16	C6H5NO2	C00253
-	124	80	taurine	-18	C2H7NO3S	C00245
-	128	82.1	Pyroglutamic acid	-19	C5H7NO3	C01879
-	129.005	101.3	2-ketohaxanoic acid	-13	C6H10O3	HMDB01864
-	130	88	N-Acetyl-L-alanine	-14	C5H9NO3	C01073
-	131	87	oxaloacetate	-14	C4H4O5	C00036
-	131.006	85.1	Hydroxyisocaproic acid	-16	C6H12O3	HMDB00746
-	133	115	malate	-14	C4H6O5	C00149
-	135	92	hypoxanthine	-18	C5H4N4O	C00262
-	136	92	anthranilate	-18	C7H7NO2	C00108
-	136.05	92	p-aminobenzoate	-18	C7H7NO2	C00568
-	137	93	p-hydroxybenzoate	-23	C7H6O3	C00156
-	139	79	acetylphosphate	-24	C2H5O5P	C00227
-	140	79	Carbamoyl phosphate	-24	CH4NO5P	C00169
-	145	101	a-ketoglutarate	-13	C5H6O5	C00026
-	145.004	101	Phenylpropiolic acid	-18	C9H6O2	HMDB00563
-	147	99	2-oxo-4-methylthiobutanoate	-13	C5H8O3S	C01180
-	147.001	85.1	2-Hydroxy-2-methylbutanedioic acid	-17	C5H8O5	C02612
-	147.1	128.7	2-hydroxygluterate	-17	C5H8O5	C03196
-	149.002	105	3-methylphenylacetic acid	-12	C9H10O2	HMDB02222
-	151	108	xanthine	-23	C5H4N4O2	C00385
-	151.004	107	Hydroxyphenylacetic acid	-18	C8H8O3	C05852
-	153	109	2,3-dihydroxybenzoic acid	-19	C7H6O4	C00196
-	155	111	orotate	-15	C5H4N2O4	C00295
-	157	113	dihydroorotate	-14	C5H6N2O4	C00337
-	157.05	114	allantoin	-17	C4H6N4O3	C01551
-	160.001	116	Aminoadipic acid	-18	C6H11NO4	C00956
-	160.002	116	Indole-3-carboxylic acid	-20	C9H7NO2	HMDB03320
-	163	91	phenylpyruvate	-13	C9H8O3	C00166
-	165.004	119	Atrolactic acid	-21	C9H10O3	HMDB00475
-	165.006	103.1	Phenyllactic acid	-21	C9H10O3	C01479
-	166	122	quinolinate	-14	C7H5NO4	C03722
-	167	79	phosphoenolpyruvate	-22	C3H5O6P	C00074
-	167.001	124	Uric acid	-17	C5H4N4O3	C00366
-	169	79	dihydroxy-acetone-phosphate	-40	C3H7O6P	C00111
-	169.05	97	D-glyceraldehdye-3-phosphate	-14	C3H7O6P	C00111
-	171	79	sn-glycerol-3-phosphate	-15	C3H9O6P	C00093
-	173.05	85	aconitate	-17	C6H6O6	C00417
-	175	132	allantoate	-14	C4H8N4O4	C00499
-	175.001	87	Ascorbic acid	-19	C6H8O6	C00072
-	175.002	115	2-Isopropylmalic acid	-19	C7H12O5	C02504
-	175.03	132	N-carbamoyl-L-aspartate_neg	-13	C5H8N2O5	C00438
-	176.8	158.6	Pyrophosphate	-16	P2H4O7	C00013
-	177	129	glucono-D-lactone	-13	C6H10O6	C00198
-	179	161	myo-inositol	-17	C6H12O6	C00137
-	179.05	107	hydroxyphenylpyruvate	-13	C9H8O4	C01179
-	182	80	homocysteic acid	-23	C4H9NO5S	C16511
-	182.003	138	4-Pyridoxic acid	-18	C8H9NO4	C00847
-	185	97	3-phosphoglycerate	-17	C3H7O7P	C00197
-	186	142.03	Indoleacrylic acid	-20	C11H9NO2	HMDB00734
-	188	144	Kynurenic acid	-21	C10H7NO3	C01717
-	191.02	117	isocitrate	-19	C6H8O7	C00311
-	191.05	87	citrate	-22	C6H8O7	C00158
-	193	103	2-dehydro-D-gluconate	-14	C6H10O7	C00629
-	195	129	D-gluconate	-17	C6H12O7	C00257
-	199	97	D-erythrose-4-phosphate	-19	C4H9O7P	C00279
-	204.001	160	Xanthurenic acid	-19	C10H7NO4	C02470
-	205	171	lipoate	-13	C8H14O2S2	C00725
-	209	85	D-glucarate	-17	C6H10O8	C00767
-	213	79	deoxyribose-phosphate	-35	C5H11O7P	C00673
-	218	146	pantothenate	-21	C9H17NO5	C00864
-	227	184	deoxyuridine	-14	C9H12N2O5	C00526
-	229	79	ribose-phosphate	-42	C5H11O8P	C00117
-	241	125	thymidine	-17	C10H14N2O5	C00214
-	243	200	uridine	-21	C9H12N2O6	C00299
-	243.2	97.1	2-deoxyglucose-6-phosphate	-18	C6H13O8P	C06369
-	251	135	deoxyinosine	-21	C10H12N4O4	C05512
-	257	97	6-phospho-D-glucono-1,5-lactone	-22	C6H11O9P	C01236
-	259.01	241	glucose-1-phosphate	-16	C6H13O9P	C00103
-	259.02	199	glucose-6-phosphate	-15	C6H13O9P	C00085
-	259.03	169	fructose-6-phosphate	-16	C6H13O9P	C00085
-	265	79	1,3-diphopshateglycerate	-37	C3H8O10P2	C00236
-	265.1	167.1	2,3-Diphosphoglyceric acid	-14	C3H8O10P2	C01159
-	266	134	S-ribosyl-L-homocysteine_neg	-20	C9H17NO6S	C03539
-	267	135	inosine	-27	C10H12N4O5	C00294
-	275	97	6-phospho-D-gluconate	-13	C6H13O10P	C00345
-	283	151	xanthosine	-24	C10H12N4O6	C01762
-	289	97	D-sedoheptulose-1-7-phosphate	-27	C7H15O10P	C05382
-	300	79	N-acetyl-glucosamine-1-phosphate	-34	C6H14NO8P	C03783
-	306	143	glutathione_neg	-19	C10H17N3O6S	C00051
-	307	195	dUMP_neg	-18	C9H13N2O8P	C00365
-	313	79	Geranyl-PP	-20	C10H20O7P2	C00341
-	319	97	octulose-monophosphate (O8P-O1P)	-22	C8H17O11P
-	321	195	dTMP_neg	-22	C10H15N2O8P	C00364
-	328	134.05	cyclic-AMP	-33	C10H12N5O6P	C00575
-	338.9	241	glucose-1,6-bisphosphate	-24	C6H14O12P2
-	339	97	fructose-1,6-bisphosphate	-30	C6H14O12P2	C00354
-	341.1	263.1	Cellobiose	-14	C12H22O11	C00185
-	367	323	orotidine-5-phosphate	-18	C10H13N2O11P	C01103
-	369	97	Sedoheptulose 1,7-bisphosphate (SBP)	-37	C7H16O13P2	C00447
-	381	79	trans, trans-farnesyl diphosphate	-23	C15H28O7P2	C00448
-	383.1	134	S-adenosyl-L-homocysteine_neg	-31	C14H20N6O5S	C00021
-	386	159	dCDP_neg	-27	C9H15N3O10P2	C00705
-	389	291	5-phosphoribosyl-1-pyrophosphate	-20	C5H13O14P3	C00119
-	391.202	345.2	Deoxycholic acid	-36	C26H43NO5	C05464
-	401	159	dTDP_neg	-27	C10H16N2O11P2	C00363
-	402	384	CDP_neg	-22	C9H15N3O11P2	C00112
-	403	159	UDP_neg	-28	C9H14N2O12P2	C00015
-	407.2	345.2	Cholic acid	-32	C24H40O5	HMDB00619
-	421	79	trehalose-6-Phosphate	-36	C12H23O14P	C00689
-	423.1	302	Thiamine pyrophosphate	-21	C12H19N4O7P2S	C00068
-	426	346	adenosine 5-phosphosulfate	-22	C10H14N5O10PS	C00224
-	426.1	159	ADP_neg	-27	C10H15N5O10P2	C00008
-	426.12	159	dGDP_neg	-27	C10H15N5O10P2	C00008
-	427	159	IDP_neg	-27	C10H14N4O11P2	C00104
-	442	159	GDP_neg	-21	C10H15N5O11P2	C00035
-	445	273	CDP-ethanolamine	-29	C11H20N4O11P2	C00570
-	465.2	97	cholesteryl sulfate	-39	C27H46O4S	HMDB00653
-	466	159	dCTP_neg	-30	C9H16N3O13P3	C00458
-	467	159	dUTP_neg	-27	C9H15N2O14P3	C00460
-	481	159	dTTP_neg	-33	C10H17N2O14P3	C00459
-	482	384	CTP_neg	-24	C9H16N3O14P3	C00063
-	483	159	UTP_neg	-35	C9H15N2O15P3	C00075
-	487	428	CDP-choline	-21	C14H27N4O11P2	C00307
-	490	159	dATP_neg	-29	C10H16N5O12P3	C00131
-	498.2	124	Taurodeoxycholic acid	-53	C26H45NO6S	C05463
-	506.1	159	ATP_neg	-30	C10H16N5O13P3	C00002
-	506.12	159	dGTP	-30	C10H16N5O13P3	C00002
-	522	424	GTP_neg	-25	C10H16N5O13P3	C00002
-	565	323	UDP-D-glucose	-25	C15H24N2O17P2	C00029
-	579	403	UDP-D-glucuronate	-26	C15H22N2O18P2	C00167
-	588	346	ADP-D-glucose	-24	C16H25N5O15P2	C00498
-	602	504	guanosine 5-diphosphate,3-diphosphate	-24	C10H11N5O17P4	C01228
-	606	385	UDP-N-acetyl-glucosamine	-28	C17H27N3O17P2	C00043
-	611	306	glutathione disulfide_neg	-30	C20H32N6O12S2	C00127
-	662	540	NAD+_neg	-21	C21H27N7O14P2	C00003
-	664	408	NADH_neg	-33	C21H29N7O14P2	C00004
-	686.2	339	dephospho-CoA_neg	-37	C21H35N7O13P2S	C00882
-	689	344	cyclic bis(3->5) dimeric GMP	-34	C20H24N10O14P2	C16463
-	742	620	NADP+_neg	-20	C21H28N7O17P3	C00006
-	744	408	NADPH_neg	-36	C21H30N7O17P3	C00005
-	766	408	coenzyme A_neg	-42	C21H36N7O16P3S	C00010
-	808	408	acetyl-CoA_neg	-33	C23H38N7O17P3S	C00024
-	822.2	408	propionyl-CoA_neg	-33	C24H40N7O17P3S	C00100
-	836.2	408	butyryl-CoA	-38	C25H42N7O17P3S	C00630
-	850.2	766.1	acetoacetyl-CoA_neg	-32	C25H40N7O18P3S	C00332
-	852.2	808.2	malonyl-CoA_neg	-26	C24H38N7O19P3S	C00083
-	852.22	408	3-hydroxybutyryl-CoA	-43	C25H42N7O18P3S	C01144
-	866.2	822	succinyl-CoA-methylmalonyl-CoA_neg	-22	C25H40N7O19P3S	C00091
-	910.2	408	3-hydroxy-3-methylglutaryl-CoA_neg	-45	C27H44N7O20P3S	C00356
+	61.1	44.2	Urea	25	CH4N2O	C00086
+	62.1	44.2	ethanolamine	12	C2H7NO	C00189
+	69	42.24	Imidazole	23	C3H4N2	C01589
+	76.1	30.5	glycine	18	C2H5NO2	C00037
+	89	72	putrescine	12	C4H12N2	C00134
+	90.04	44.1	sarcosine	20	C3H7NO2	C00213
+	90.1	44.2	alanine	13	C3H7NO2	C00041
+	102	58	betaine aldehyde	21	C5H12NO	C00576
+	104	60	choline	21	C5H14NO	C00114
+	104.01	69	4-aminobutyrate	22	C4H9NO2	C00334
+	104.02	58	dimethylglycine	21	C4H9NO2	C01026
+	106	60	serine	15	C3H7NO3	C00065
+	112.1	95	cytosine	19	C4H5N3O	C00380
+	114	44.2	Creatinine	19	C4H7N3O	C00791
+	116.1	70.1	proline	13	C5H9NO2	C00148
+	118	91	indole	26	C8H7N	C16074
+	118.02	58	betaine	36	C5H11NO2	C00719
+	118.1	55.2	valine	13	C5H11NO2	C00183
+	120	74	threonine	13	C4H9NO3	C00188
+	120.15	44.2	homoserine	32	C4H9NO3	C00263
+	121	94	purine	25	C5H4N4	C00465
+	122.1	59.1	cysteine	29	C6H12N2O4S2	C00491
+	123.1	80	nicotinamide	22	C6H6N2O	C00153
+	127.002	81	Imidazoleacetic acid	15	C6H8N2O2	C05828
+	127.1	110	thymine	19	C5H6N2O2	C00178
+	130	84	DL-Pipecolic acid	18	C6H11NO2	C00408
+	131.001	114	N-Acetylputrescine	12	C6H14N2O	C02714
+	132.004	68.2	hydroxyproline	19	C5H9NO3	C01157
+	132.1	90	creatine	14	C4H9N3O2	C00300
+	132.1	86	isoleucine	13	C6H13NO2	C00123
+	132.1	86	leucine	13	C6H13NO2	C00123
+	133	70	ornithine	14	C5H12N2O2	C00077
+	133.1	74	asparagine	19	C4H8N2O3	C00152
+	134	74	aspartate	17	C4H7NO4	C00049
+	136	119	adenine	26	C5H5N5	C00147
+	136.02	119.02	Methylcysteine	12	C4H9NO2S	C00155
+	136.12	90.1	homocysteine	17	C4H9NO2S	C00155
+	137.001	94	methylnicotinamide	20	C7H9N2O	C02918
+	142.1	95	histidinol	20	C6H11N3O	C00860
+	146	112	spermidine	15	C7H19N3	C00315
+	147	67	lysine	32	C6H14N2O2	C00047
+	147.1	84.1	glutamine	17	C5H10N2O3	C00064
+	148	106	O-acetyl-L-serine	14	C5H9NO4	C00979
+	148.1	84.1	glutamate	17	C5H9NO4	C00025
+	150.1	133	methionine	12	C5H11NO2S	C00073
+	152.2	110	guanine	20	C5H5N5O	C00242
+	156.1	110.1	histidine	14	C6H9N3O2	C00135
+	160	55.3	2-Aminooctanoic acid	21	C8H17NO2	HMDB00991
+	162.1	103	carnitine	20	C7H15NO3	C00318
+	166	74	Methionine sulfoxide	14	C5H11NO3S	HMDB02005
+	166.1	103	phenylalanine	30	C9H11NO2	C00079
+	169	134	Pyridoxamine	25	C8H12N2O2	C00534
+	170	134	pyridoxine	24	C8H11NO3	C00314
+	170.1	124	1-Methyl-Histidine	20	C7H11N3O2	C01152
+	175	115.1	N-acetyl-L-ornithine	16	C7H14N2O3	C00437
+	175.02	60	arginine	16	C6H14N4O2	C00062
+	176	159	citrulline	14	C6H13N3O3	C00327
+	177.05	74	N-carbamoyl-L-aspartate	19	C5H8N2O5	C00438
+	180	162	glucosamine	12	C6H13NO5	C00329
+	182.1	77	tyrosine	39	C9H11NO3	C00082
+	183.001	125	Phosphorylcholine	23	C5H15NO4P	C00588
+	186	88	3-phospho-serine	12	C3H8NO6P	C01005
+	189.001	84.2	N6-Acetyl-L-lysine	26	C8H16N2O3	C02727
+	189.002	84	Acetyllysine	23	C8H16N2O3	C02727
+	189.1	130	N-acetyl-glutamine	17	C7H12N2O4	HMDB06029
+	190.1	84.1	N-acetyl-glutamate	24	C7H11NO5	C00624
+	202.1	129.1	spermine	19	C10H26N4	C00750
+	203	70	Ng,NG-dimethyl-L-arginine	24	C8H18N4O2	C03626
+	204	85	Acetylcarnitine DL	19	C9H18NO4	C02571
+	205	146	tryptophan	18	C11H12N2O2	C00078
+	209	146	Kynurenine	25	C10H12N2O3	C00328
+	222	138	N-acetyl-glucosamine	18	C8H15NO6	C00140
+	223	134	cystathionine	13	C7H14N2O4S	C00542
+	223	121	Flavone	29	C15H10O2	C15608
+	235	176	5-methoxytryptophan	22	C12H14N2O3	HMDB02339
+	241.002	74	Cystine	32	C6H12N2O4S2	C00491
+	244.1	112	cytidine	14	C9H13N3O5	C00475
+	245.1	227	biotin	20	C10H16N2O3S	C00120
+	252	136	deoxyadenosine	22	C10H13N5O3	C00559
+	258.1	104	Glycerophosphocholine	16	C8H21NO6P	C00670
+	259	110	acadesine	24	C9H14N4O5	D02742
+	260	126	D-glucosamine-6-phosphate	17	C6H14NO8P	C00352
+	260.1	162.1	D-glucosamine-1-phosphate	17	C6H14NO8P	C03783
+	265	122	thiamine	19	C12H16N4OS	C00378
+	268	88	S-ribosyl-L-homocysteine_pos	31	C9H17NO6S	C03539
+	268.1	152	deoxyguanosine	17	C10H13N5O4	C00212
+	268.15	136.1	adenosine	29	C10H13N5O4	C00212
+	281.8	150	1-Methyladenosine	27	C11H15N5O4	C02494
+	284.1	135	guanosine	35	C10H13N5O5	C00387
+	291	70	L-arginino-succinate	37	C10H18N4O6	C03406
+	298	136	S-methyl-5-thioadenosine	29	C11H15N5O3S	C00170
+	298.002	166	7-methylguanosine	24	C11H16N5O5	HMDB01107
+	308	112	dCMP	18	C9H14N3O7P	C00239
+	308.1	162	glutathione	21	C10H17N3O6S	C00051
+	323	81	dTMP	19	C10H15N2O8P	C00364
+	324	112	CMP	18	C9H14N3O8P	C00055
+	325	97	UMP	14	C9H13N2O9P	C00105
+	332.1	136	dAMP	23	C10H14N5O6P	C00360
+	335	123	Nicotinamide ribotide	30	C11H15N2O8P	C00455
+	339	110	aminoimidazole carboxamide ribonucleotide	32	C9H15N4O8P	C04677
+	345.2	122	thiamine-phosphate	15	C12H17N4O4PS	C01081
+	348.1	135	dGMP	38	C10H14N5O7P	C00362
+	348.15	136	AMP	23	C10H14N5O7P	C00020
+	349	137	IMP	21	C10H13N4O8P	C00130
+	355	250	S-adenosyl-L-methioninamine	20	C14H23N6O3S	C01137
+	364	152	GMP	21	C10H14N5O8P	C06193
+	365	97	xanthosine-5-phosphate	13	C10H13N4O9P	C00655
+	377	243	riboflavin	26	C17H20N4O6	C00255
+	385.1	136	S-adenosyl-L-homoCysteine_pos	21	C14H20N6O5S	C00021
+	399.1	250	S-adenosyl-L-methionine	15	C15H22N6O5S	C00019
+	442	295	folate	18	C19H19N7O6	C00504
+	444.2	178	7,8-dihydrofolate	32	C19H21N7O6	C00415
+	460.1	313.1	5-methyl-THF	21	C20H25N7O6	C00440
+	613	231	glutathione disulfide_pos	35	C20H32N6O12S2	C00127
+	664.1	428	NAD+_pos	32	C21H27N7O14P2	C00003
+	666.1	514	NADH	28	C21H29N7O14P2	C00004
+	688	348	dephospho-CoA_pos	27	C21H35N7O13P2S	C00882
+	744.2	136	NADP+_pos	50	C21H28N7O17P3	C00006
+	746.15	729	NADPH	18	C21H30N7O17P3	C00005
+	768	261	coenzyme A_pos	39	C21H36N7O16P3S	C00010
+	786	348	FAD	26	C27H33N9O15P2	C00016
+	810	303	acetyl-CoA_pos	30	C23H38N7O17P3S	C00024
+	824.1	317.1	propionyl-CoA_pos	35	C24H40N7O17P3S	C00100
+	852	345	acetoacetyl-CoA_pos	36	C25H40N7O18P3S	C00332
+	854	347	malonyl-CoA_pos	28	C24H38N7O19P3S	C00083
+	868.1	361.1	succinyl-CoA_pos	40	C25H40N7O19P3S	C00091
Ionization	Q1	Q3	Metabolite name	Collision	Chemical formula	KEGG/HMDB/
Supplementary Table 4 shows MRM table illustrating LC/MS/MS acquisition parameters.
Each metabolite characterized with Substance Name, Molecular Formulae and KEGG/HMDB identifier.
Q1,Q3 and collision energy provided for Sciex Triple Quad 5500 mass spectrometer.
