# Supplementary material for: Metabolomics Analysis of Metabolic Effects of Nicotinamide Phosphoribosyltransferase (NAMPT) Inhibition on Human Cancer Cells
Source: PLoS One. 2014 Dec 8;9(12):e114019. doi: 10.1371/journal.pone.0114019 (PMC4259317; doi:10.1371/journal.pone.0114019)
Supplement: S3 File — Analytical performance of detected metabolites. Multivariate analysis results. Pathway analysis results. Network analysis results. (XLSX) [file pone.0114019.s003.xlsx]

## Sheet: A2780 data
Sample	Treatment	LPC(20:4)	1,3-diphopshateglycerate	1-Hexadecyl-2-arachidonoyl-glycerol	1-Methyladenosine	1-Methyl-Histidine	1-Octadecanoyl-sn-glycero-3-phosphocholine	1-oleoyl-2-hydroxy-sn-glycero-3-phosphocholine	2-Aminooctanoic acid	2-dehydro-D-gluconate	2-deoxyglucose-6-phosphate	2-Hydroxy-2-methylbutanedioic acid	2-hydroxyglutarate	2-Isopropylmalic acid	2-ketoglutarate	2-Oxo-4-hydroxy-5-aminovalerate	2-oxobutanoate	3-phosphoglycerate	3-phospho-serine	4-aminobutyrate	4-Pyridoxic acid	6-phospho-D-gluconate	6-phospho-D-glucono-1,5-lactone	7-methylguanosine	acetoacetate	Acetylcarnitine	acetyl-CoA	Acetyllysine	aconitate	Adenine	adenosine	Adipic acid	ADP	AICAR 3,5-Cyclic Phosphate	Ala-Ala	Ala-Gly	alanine	allantoate	Aminoadipic acid	AICAR(ZMP)	Aminomalonic acid	AMP	Anhydrosorbitol	Arabitol	Arginine	Asparagine	aspartate	ATP	Benzoic acid
43	50nM+NA	0.642014	-0.456706	-0.598604	1.15093	0.32622	0.469931	3.39899	0.563062	-0.34135	0.244543	-0.810558	-0.15622	-0.702533	0.412934	0.0394427	-0.955106	-0.691918	-1.1329	0.00912381	0.0494975	0.091315	1.3567	0.168313	0.812989	0.684086	-0.10218	0.114784	-0.927485	4.05429	1.29129	-0.56807	0.571568	1.50115	-0.205982	-0.365389	1.29742	-1.67561	-1.80618	-2.22713	-4.19778	1.64954	-4.33587	3.32017	6.79718	2.46399	1.99813	-2.27653	0.316439
44	50nM+NA	0.692201	-0.936064	1.5191	0.303351	-0.269397	1.07467	4.98363	-0.568211	-0.835582	-0.150217	0.491466	-0.0543108	-0.164245	-0.24097	-0.00901129	0.133746	-0.666268	-0.0144072	-0.0285198	0.485773	0.691366	-0.249072	-0.648176	-0.182057	0.761765	-0.3395	0.155985	-1.34943	2.78449	0.485419	0.495227	0.981158	1.08575	0.61812	0.114983	0.607821	-1.67864	-0.658968	-2.2431	2.16263	1.57464	-4.33586	-1.94042	3.65017	2.43274	1.60699	-2.10936	0.475252
45	50nM+NA	1.47401	-2.09097	2.90303	0.029808	-0.7816	1.39462	6.66005	-0.346198	-0.602691	-0.615305	0.659715	-0.414479	-0.631886	0.151755	0.0498643	0.059897	-0.482407	-0.0647157	-0.455929	0.0372863	-0.678775	-1.14761	-1.04704	-0.561688	0.640648	-0.0211756	-0.0672939	-0.392947	2.58704	0.814064	-0.180986	1.57046	1.74391	-0.206022	-0.0575244	0.363326	-1.63017	-0.445492	-2.26062	1.02115	1.32603	-1.81271	-5.23871	4.44442	-0.100304	1.10272	-1.77307	-2.20547
46	50nM+NA	0.928025	-1.09638	2.06944	-0.0683233	-0.413074	1.93586	6.85586	-1.09324	-1.41223	-0.53917	-1.01473	0.358486	-0.353292	-1.06157	-0.0454612	-0.406251	-1.28828	0.148617	0.026404	-0.539159	-0.251586	-1.47285	-0.818545	-0.573296	0.775754	0.201147	-0.412047	-0.170847	3.67751	0.350952	-0.480569	1.19057	1.64048	-0.206113	-0.365433	0.724504	-1.68277	-0.362481	-2.24554	2.17914	1.63538	-4.33588	0.505203	2.13686	2.20801	2.22326	-2.26079	-2.20549
47	50nM+NA	1.69877	-0.982503	2.23122	-0.402056	-0.785522	2.36757	9.5586	-0.559151	0.838023	-0.559255	-0.608895	-0.640984	0.177279	-0.511982	0.204822	-0.514087	-0.894854	-0.175547	0.404299	-1.7823	-1.58481	-0.56711	-1.02541	-0.597546	0.368979	-0.140839	-0.241109	-1.06305	2.9836	0.522815	-0.138975	1.2968	1.16845	-0.205987	0.0812002	0.106742	-1.58216	-0.590445	-2.28559	0.773462	1.59303	-0.612526	-0.528797	2.34302	0.314443	1.00504	-1.99349	2.06266
48	50nM+NA	0.339986	-1.35963	3.79478	-0.465077	-0.900408	3.66764	1.90131	0.319069	-0.499474	-1.07641	-1.46276	0.531968	-0.257656	0.0455974	0.238159	0.589833	0.101817	-0.201819	0.0113423	-2.03149	-1.63105	-2.30485	-1.31248	-0.192638	0.485928	-0.133001	0.125312	-1.51932	1.73078	0.543722	0.0966085	0.860586	1.54366	-0.205872	-0.365351	0.611105	-1.42074	-0.55626	-2.2381	0.68382	1.49997	0.890167	-0.495932	1.93761	0.961728	1.59073	-1.40857	2.00078
13	50nM-NA	-0.127623	-0.298701	0.671749	-0.277269	-0.190432	-0.44526	-1.71279	1.09722	1.33037	-0.69427	-1.48285	0.508383	-0.472607	0.128982	-0.123315	0.313286	0.0682163	0.315064	-0.470876	0.765591	-1.07206	-0.978087	-0.496683	0.278096	0.257256	-0.0381406	0.273457	-1.34334	1.00377	0.519586	1.89871	0.369633	0.771674	0.792527	-0.365327	0.808789	-1.34458	-0.355862	-2.00136	-4.19776	1.5016	-4.33585	4.87408	-2.16178	-0.432867	1.292	1.15448	0.609412
14	50nM-NA	-0.217377	0.430977	-0.751725	0.500071	0.371832	-0.445728	-2.12048	0.0357133	-0.0868858	-0.746516	-0.504566	-0.490019	0.53717	0.879979	-0.123793	1.46412	0.398824	0.419098	0.0396992	0.371647	0.0974718	-0.12513	-0.349439	0.110914	0.255706	-0.433384	0.350377	-0.780479	0.456815	1.07912	2.16124	0.937029	0.224802	0.930854	-0.365377	0.596735	-1.14426	0.204124	-2.08541	-0.226744	1.48757	-4.33587	1.9139	-1.30664	0.0788202	1.28532	1.16619	-2.20544
15	50nM-NA	-0.169076	-0.574183	1.78753	-0.383812	-0.907293	-1.06315	-1.96239	-0.720352	-0.0887807	-1.03019	0.764637	0.759125	-0.175525	0.562892	-0.124078	0.363505	-0.0872672	-1.20211	0.00327542	-2.09668	-1.83954	-2.13711	-0.848496	-0.0356858	0.249556	0.288316	-0.155923	-0.763413	0.731847	0.817645	1.37763	0.684416	0.540568	-0.206036	0.00597844	0.63953	-1.20505	-0.429768	-2.16627	-1.26455	1.35963	0.284151	2.27378	-2.54322	0.112502	1.29173	1.48801	1.04672
16	50nM-NA	-0.290882	-0.681858	0.968202	-0.158369	-0.299001	-0.826109	-2.37437	-0.0692351	0.206795	-0.569016	-1.17951	0.876246	0.064549	0.463777	-0.123966	0.136511	-0.116271	0.186566	0.0987742	-0.354419	-0.93574	-0.879219	-0.297913	1.20534	0.38376	-0.297596	0.256933	0.171812	3.82378	0.0898521	-0.340843	-0.0755	0.714338	0.88787	-0.000100761	0.718358	-1.14384	-0.105658	-2.1228	-1.65145	1.14858	-0.167914	1.40716	-2.02583	-0.133785	1.69741	2.49549	0.86914
17	50nM-NA	-0.162055	0.803017	1.44458	0.183209	-0.194175	-0.159707	-1.99563	-0.321269	-0.335347	-0.713011	-0.841213	0.819927	1.73458	0.346558	-0.122348	1.13245	0.517465	0.683513	0.275201	-0.191414	-0.328141	-0.809156	-0.398361	0.208293	0.454408	0.685471	0.442474	-1.05726	4.10056	-0.159257	0.41987	1.70142	1.20894	1.01676	0.183814	0.870025	-1.62105	0.827022	-2.1511	-1.36155	0.900691	-4.33582	5.32379	-1.23618	0.470575	1.76084	2.02412	1.06724
18	50nM-NA	-0.440186	-0.835216	1.1628	-0.572616	-0.757108	-1.05662	-2.52389	0.195315	-0.600771	-1.28966	-0.588322	0.299264	0.936942	0.766939	-0.124409	0.548845	0.00618636	0.161239	-0.727808	-0.113267	-0.942397	-1.71275	-1.06775	0.769684	-0.0984947	-0.154099	-0.386943	-1.01636	1.53979	0.648272	-0.413726	-0.214876	-0.047215	-0.206137	-0.365441	0.622331	-1.60139	0.339937	-2.21009	0.00918587	0.804621	2.16906	2.65047	-2.40699	0.970184	1.54783	1.64459	1.33091
49	5nM+NA	-0.455422	0.20819	-1.87873	0.698802	0.636851	-0.493129	-2.10916	-0.59948	0.237776	1.33058	-0.575136	0.435368	0.445353	-0.393807	0.0750145	-0.663799	-0.328143	-0.32225	-0.229579	1.19958	0.784206	1.88541	0.897422	-0.983949	-0.243608	-1.46387	0.762391	1.02221	-1.06602	0.151621	-0.0203	-0.115743	0.0453164	-0.206137	-0.365441	0.302753	-0.933501	-1.78542	-1.77715	5.33922	-0.309825	4.39361	2.24035	4.61068	1.26021	0.67131	-1.96269	0.0325132
50	5nM+NA	-0.27322	0.952202	-0.990356	-0.045445	0.0780863	0.422991	-0.723442	-0.557168	-0.0763759	0.305165	-0.356608	-0.687723	-0.102965	-0.680852	0.326361	-0.634992	-0.103905	-0.404541	-0.353442	-0.816643	0.164352	1.42748	0.479194	-1.04604	-0.271732	-1.03521	0.507999	0.350287	-0.833861	0.0742803	0.259356	-0.248004	-0.0613217	0.658196	-0.365473	-0.0480664	-0.780784	-0.644207	-1.69422	4.82152	-0.214157	3.55981	1.05874	2.63833	7.19717	0.259766	-1.67322	1.94723
51	5nM+NA	-0.439146	-0.544902	-0.4053	0.919208	0.399739	0.429226	-1.01415	0.35307	-0.342709	1.21964	-1.01364	0.243294	-0.633801	-0.204266	-0.0498136	-0.038428	0.748826	0.23035	0.0134899	-0.110667	-0.831089	2.49652	1.01119	-0.536641	0.33058	-0.333494	0.797497	0.417621	-0.189626	-0.155653	-0.281041	0.200637	0.283546	-0.205634	0.53277	0.563362	-1.24719	-0.873573	-1.49849	-4.19773	-0.0452323	-4.33584	-1.46532	3.77202	0.591267	0.859489	-1.56314	0.453307
52	5nM+NA	-0.55769	0.100167	-0.411351	0.474866	0.247792	-0.936913	-1.58315	0.417888	0.541644	1.34051	-0.661633	0.7145	-0.480324	-0.639149	0.105306	-1.02042	-0.0118325	0.107031	-0.292139	-1.50358	0.756575	1.17651	1.18288	0.4325	0.285316	0.208098	0.870952	0.376306	-0.465942	0.163279	-0.338263	0.76027	-0.169906	-0.205794	6.77809	1.01209	-1.35893	-0.117369	-1.57179	3.08207	-0.266324	2.33282	-1.03199	3.9193	0.676859	1.18158	-1.68586	0.447985
53	5nM+NA	-0.466999	0.305399	0.280544	0.0725356	-0.250635	-0.984635	-1.10179	0.245518	0.634486	0.428973	-0.155635	0.294387	-0.627041	-0.304831	0.0897764	-0.724666	-0.696105	-0.507154	-0.115124	0.291068	0.601077	0.0421622	-0.280932	-0.519168	-0.337608	-0.0426579	0.647144	1.11599	-0.970852	-0.196461	-0.325496	0.694218	-0.0771592	0.531648	0.219309	-0.0693744	-1.00752	-0.388888	-1.28532	2.34124	-0.369148	11.7694	-5.23871	3.39175	1.2043	0.581112	-1.629	-0.0023372
54	5nM+NA	-0.608158	-0.918477	0.692954	-0.15328	-0.353027	-1.13118	-1.6826	-0.0125943	0.132378	0.199542	-0.143668	0.443499	0.103079	-0.803388	-0.0100821	-0.0994585	0.354507	0.294967	-0.152125	-0.249661	0.240566	-1.27281	-0.530407	-0.00208486	-0.309135	-0.898577	0.492905	-0.0195451	-0.594254	-0.0577983	-0.204929	0.654876	-0.308368	-0.205907	-0.365363	0.305226	-1.3358	-1.03649	-1.60851	5.23948	-0.267323	3.38629	-1.43025	3.74187	0.539904	0.583626	-1.77843	-2.20543
19	5nM-NA	-0.218095	1.72997	-2.00659	1.19235	1.44776	-0.0268438	-1.53662	1.03451	-1.93006	0.864631	-0.974329	0.356054	0.47598	0.486431	-0.0320421	0.226147	0.406999	-0.486136	-0.0317298	1.14786	2.43318	2.14412	0.265172	0.0850399	-0.352135	-0.0938095	0.861892	0.215249	-0.496558	0.560578	-0.420939	0.0760373	-0.246068	-0.205782	-0.36532	0.754712	-1.09071	0.102137	-1.31157	0.463641	0.274376	-4.33585	1.80951	-0.282139	0.743378	0.918166	2.86111	-2.20539
20	5nM-NA	-0.234355	0.093399	-1.05165	-0.281723	0.0646367	-0.571994	-1.81414	-0.410265	-0.811823	-0.364903	-0.544328	-0.563597	-0.50149	1.0629	-0.0574127	0.597651	1.39039	-0.671141	0.348715	0.489187	1.06525	-0.203868	-0.496704	0.352367	-0.656807	-0.72285	0.229527	-1.15461	-0.319059	0.0278327	-0.0609719	-0.101969	-0.366352	-0.206113	-0.365433	-0.13413	-0.845807	-0.0374887	-1.01954	-0.646201	-0.121007	8.0051	1.8731	-2.43894	-0.609799	0.187828	1.85575	0.241553
21	5nM-NA	-0.192137	0.897721	-0.791424	0.628248	0.599823	0.881329	-0.841711	1.64415	1.04729	0.615653	-0.545123	0.880601	2.07287	1.04836	-0.0240035	0.162949	1.56334	0.775379	0.168515	2.17957	1.2832	1.59031	0.389088	2.12995	0.094454	0.256186	0.762323	-0.0860969	-0.0681699	1.41791	-0.257182	-0.212043	-0.494288	-0.205473	0.0716534	0.401445	0.104393	-0.993087	-0.83329	-4.19771	1.30224	0.0946159	-2.23137	-0.771714	-1.42114	0.713278	3.1919	0.0351353
22	5nM-NA	-0.00315774	0.0162839	0.594904	0.305406	0.0381405	0.0024766	-1.27447	-0.0843717	1.92321	-0.312724	-0.024974	1.44555	-0.915437	-0.415872	-0.0288168	0.448333	1.33386	1.16406	0.261631	0.0448143	0.581549	0.2012	0.0139268	-0.27308	-0.147065	0.0575486	0.525941	-0.343744	0.222552	-0.0709091	-0.504941	0.401352	-0.305868	-0.205658	-0.365278	0.618054	-0.721156	0.195449	-1.12073	-4.19774	0.431269	1.85921	0.132612	-1.90594	-0.853211	1.10368	4.76621	1.93342
23	5nM-NA	0.0824118	1.18026	-0.230481	0.50277	0.552338	0.0233772	-1.23795	0.0828871	-1.52375	0.0201235	0.536051	0.277436	1.87017	0.772806	-0.00167904	0.839897	0.387869	1.30968	0.520172	1.64053	0.507789	-0.13835	0.0618725	1.20991	0.106517	0.10254	0.876003	-1.30649	0.814795	-0.127737	-0.425981	-0.314544	-0.316047	0.329272	-0.0183399	0.532098	-0.441099	1.06241	-0.581704	-4.1977	0.454638	-4.33581	0.986693	-0.970699	-1.42112	0.367561	4.76119	0.857016
24	5nM-NA	-0.254606	-0.102416	-0.177835	-0.00632186	0.244389	0.0942552	-1.35736	0.0657893	-0.701645	-0.103901	0.446759	-0.386844	-0.175762	0.555749	-0.0283702	0.753092	0.0163156	-0.124515	0.0299145	-1.0189	-0.525496	0.0649234	-0.128366	1.31153	-0.598521	-0.605752	0.539817	-1.20243	0.631081	-0.268287	-0.295185	-0.837393	-0.223615	-0.205641	0.0363132	0.233141	-0.480316	-1.05532	-0.790493	-0.666573	-0.132603	0.457182	1.57768	-1.30202	-1.28523	0.630528	3.53553	-0.163599
55	+NA	-0.655821	-0.190974	-2.1245	0.159188	0.293741	-2.21232	-2.60747	0.0424909	0.909109	1.36347	1.15323	0.0219753	-0.416956	-1.66045	-0.124796	-1.0648	-1.17758	-0.699393	-0.290404	1.13816	-0.840388	1.08552	0.820674	-1.17888	-0.521867	-0.410859	-0.614634	0.483011	-2.71232	-0.00769553	0.254187	-0.981968	-0.836543	-0.206256	-0.365482	-0.777218	1.02584	-0.513587	3.22481	4.78261	-1.37122	4.74667	-1.32623	0.437513	-1.10973	-2.19161	-2.14823	-0.0846162
56	+NA	-0.693449	0.523541	-1.33166	-0.301003	0.0224311	-2.64827	-2.74726	-0.107528	0.0200356	0.508364	0.762244	-0.614424	-0.529574	-0.638131	-0.123261	-0.435426	0.0985807	0.0366659	0.122208	1.08299	0.753209	0.699943	1.85833	-0.151667	-0.448558	-0.57179	-0.383136	-0.404649	-2.30274	-1.00372	0.0435153	-0.701432	-0.823461	-0.205785	-0.365322	-1.14743	1.57985	1.72875	3.23894	5.39955	-1.32838	-4.33585	-0.891076	-0.104569	-1.42121	-2.2362	-2.13086	0.103299
57	+NA	-0.760482	0.133373	-1.09571	-0.0470104	0.331671	-2.54665	-2.55752	0.200741	-0.562999	0.749591	1.38596	0.320781	-0.350501	-1.23582	-0.123318	0.312532	-0.572655	-0.566061	0.325228	-0.318966	-0.238705	-0.192258	1.13209	-0.00637275	-0.120466	0.817564	-0.712575	0.397746	-2.04506	-0.671385	0.496698	-0.695288	-0.821578	-0.205802	-0.365328	-0.957618	0.986038	0.328233	5.09314	2.86773	-1.17163	2.26621	-2.69106	0.766728	-0.884149	-2.23717	-1.59158	0.0619818
58	+NA	-0.62432	0.406374	-1.14961	0.00122347	0.199486	-2.27495	-3.28599	0.154552	0.0865635	0.843666	1.83629	0.00348789	0.203249	-0.711629	-0.123416	-0.417499	0.461515	-0.876001	0.102433	-0.591845	0.322656	0.758253	0.780421	-0.641591	-0.0588508	0.825145	-0.411963	0.930967	-2.18966	-0.446998	0.268157	-0.25426	-0.827978	-0.205833	-0.365338	-0.456479	1.23612	0.702723	5.15968	2.94881	-1.4089	-4.33586	-5.23868	-0.337056	-1.27348	-2.19814	-1.6151	-0.188056
59	+NA	-0.568306	0.0759202	-0.158241	-0.879986	-0.352535	-2.37112	-2.5382	-0.0759706	-0.195902	-0.373194	0.639715	-0.420225	-0.396673	-0.588012	-0.123195	-0.279647	-0.604845	-0.720191	0.0957233	0.262461	-0.590967	-1.84528	-0.0276279	-0.741032	0.0240835	0.403758	-0.596889	1.40835	-2.68031	-0.417794	0.217576	-0.735117	-0.757581	-0.205765	-0.365315	-1.0313	1.09186	0.0916185	3.24279	3.96799	-1.50129	3.99454	-2.38843	-2.0372	-1.4212	-2.239	-1.61497	0.680437
60	+NA	-0.745029	-1.29328	-1.20932	-2.77138	-2.22052	-2.87058	-3.72739	-1.36315	-1.30966	-1.79493	-0.45251	-1.5698	-0.885028	-1.52032	-0.129003	-1.9795	-1.68329	-1.98417	-0.774406	-1.70761	-0.847692	-1.77524	-1.82244	-1.54537	-1.69575	-1.88359	-2.07068	-0.304469	-3.18796	-1.20978	-0.382202	-1.68996	-0.889421	-0.207545	-0.365921	-2.09418	-0.115064	-0.254764	2.34573	-0.599639	-2.06874	-0.0961746	-3.17486	-5.26524	-1.33178	-2.28442	-2.50367	-2.20592
25	-NA	0.19968	1.19631	-2.17586	0.921483	1.38404	-0.181683	-0.0299963	0.290791	0.801528	1.28022	0.6613	-0.35877	0.888124	0.912735	0.244839	-0.364411	-0.178373	0.341925	0.4194	0.341136	1.82894	3.34775	1.45811	-0.0852678	-0.0126175	0.744886	-0.325207	1.62379	-1.87873	-0.445383	-0.350431	-0.441796	-0.792065	-0.205633	-0.36527	-0.527482	3.07634	0.565626	3.5709	-0.977679	-1.26914	0.191603	-5.23865	-2.96015	-1.42117	-2.11562	1.94165	1.11067
26	-NA	0.0604939	-0.101611	-1.6944	0.31564	0.912554	0.940618	0.863378	0.180794	1.06252	-0.0351903	0.408084	-1.54564	-0.606499	0.864844	-0.0250694	0.60276	0.137421	1.02948	0.540915	1.28549	-0.35681	0.0326217	0.626822	0.154817	0.133147	1.08469	-0.296808	0.358004	-2.00621	-0.89248	-0.602203	-0.865815	-0.808374	-0.205618	0.173762	-1.17735	2.43598	0.378035	1.36598	-1.07227	-1.09688	2.85243	1.95868	-3.95092	-1.42117	-2.20436	2.73249	0.774136
27	-NA	0.541498	1.17291	-0.773055	-0.46533	0.242878	1.74606	2.25662	-0.593735	-0.304074	-0.408405	0.935431	-0.789391	-0.369968	0.882687	0.0955051	-0.0768527	0.0814936	0.593731	-0.380057	0.53527	2.22103	0.286411	0.155077	0.161081	-0.547225	0.690988	-1.09332	1.14671	-1.89503	-0.932709	-0.591463	-1.14849	-0.826617	-0.205872	-0.365351	-1.16572	3.17887	2.06375	2.8601	-4.19776	-1.43532	0.33933	2.43618	-2.15308	-1.42123	-2.2161	2.7162	-0.30804
28	-NA	0.673274	-0.340094	0.548849	-0.468616	-0.0301216	1.5434	2.15018	0.351042	0.788271	0.0643707	0.811274	-0.868704	0.801251	1.01342	0.105703	0.407489	-0.123631	0.885718	-0.133724	0.159218	-0.262275	-0.14706	0.324939	0.283346	0.0296231	1.66506	-0.310024	1.55152	-1.3169	-1.0297	-0.398898	-1.29874	-0.803867	-0.2057	-0.365293	-0.988559	4.7816	2.23313	3.44865	-4.19774	-1.50386	1.00525	1.36656	-2.96038	-1.42119	-2.17531	-1.22069	-2.20537
29	-NA	0.889144	1.41166	0.544669	-0.629348	-0.271055	2.62665	3.93572	0.180131	1.6474	-0.274823	0.513601	0.150921	0.246289	-0.163435	0.102652	-0.203307	-0.412995	0.231335	0.0153472	0.0591226	-1.49187	0.50239	-0.326748	-0.317872	-0.149687	0.445089	-0.70953	1.31412	-2.07141	-0.748469	-0.302481	-0.638252	-0.863579	-0.205751	-0.083469	-1.20637	3.62494	1.17028	3.38757	-1.83695	-1.61949	0.122051	1.0071	-3.91639	-1.4212	-2.19868	-1.26981	-2.20539
30	-NA	0.93608	1.1663	-0.207962	0.0178741	0.581491	3.62618	3.89559	0.0271919	0.354708	0.272052	1.93524	-0.180122	-0.807127	0.415136	0.123216	0.785597	2.047	1.23862	0.604051	-0.139657	0.825658	-1.14043	0.297999	0.666075	0.248556	1.2459	-0.80564	2.32227	-1.85206	-0.716007	-0.102694	-1.37986	-0.805304	-0.205405	-0.365192	-0.908281	4.96628	1.01809	4.39165	-4.19771	-1.44333	-4.33581	1.83475	-1.55037	-1.42112	-2.16331	-2.12583	-0.066676
	Data normalization performed as followings:
	1. Sample specifc normalization
	Row-wise procedures:  Normalization by median
	2. log (base 2) transformation to the metabolite peak intensities prior to analysis in all models to stabilize the variance
	3. Data scaling:
	Pareto scaling (mean-centered and divided by the square root of standard deviation of each
	variable)
[truncated: 172 more columns]

## Sheet: HCT116 data
Sample	Treatment	1-Hexadecyl-2-arachidonoyl-glycerol	1-Methyladenosine	1-Methyl-Histidine	2-Aminooctanoic acid	2-deoxyglucose-6-phosphate	2-Hydroxy-2-methylbutanedioic acid	2-hydroxyglutarate	2-Isopropylmalic acid	2-keto-isovalerate	2-oxobutanoate	3-phospho-serine	4-aminobutyrate	4-Aminomethylpyrimidine	4-Pyridoxic acid	5,6-Dihydroxyindole-2-carboxylic acid	7-methylguanosine	acetoacetate	acetoacetyl-CoA	Acetylcarnitine	Acetylcholine	acetyl-CoA	Acetyllysine	acetylphosphate	adenine	adenosine	Adipic acid	ADP	AICAR 3,5-Cyclic Phosphate	AICAR(ZMP)	2-ketoglutarate	Ala-Ala	Ala-Gln	Ala-Gly	alanine	allantoate	Aminoadipic acid	AMP	Arabitol	arginine	asparagine	aspartate	ATP	Benzoic acid	beta-Alanine	beta-D-Glucopyranose	betaine	betaine aldehyde	Butyrylcarnitine
103	50nM+NA	-0.19171	-0.0086126	0.348058	-0.465487	-0.669443	-0.693236	0.239476	1.44563	-0.738346	-0.0748748	-0.397104	-0.0748184	-1.30709	1.00956	1.62731	0.315904	0.68474	-1.3544	-0.743955	-1.88394	-0.57282	-0.484059	0.172273	-0.241188	0.319997	-0.411805	0.102164	-0.331704	-0.171391	-0.299704	-0.107303	-0.254115	1.02909	-0.430477	2.01464	-0.60954	-0.683905	-0.650222	0.143738	-0.825588	-0.595568	-0.152662	0.474107	-0.0173983	-0.122426	-0.983152	-0.862347	0.577733
104	50nM+NA	-0.550249	-0.0939361	-0.339925	-0.956712	-1.38685	-0.474567	0.0803843	1.52392	-0.570594	-0.333352	0.00205611	-0.433012	-0.626312	-1.10215	2.04749	-0.263781	-0.0244655	-1.25319	-0.568197	-1.09136	-0.799953	-0.654141	-0.766707	-0.322493	-0.383351	-0.47017	0.0163739	-0.342214	-0.181986	-0.622428	-0.107299	-0.334011	0.553474	-0.433042	0.669215	0.123822	-0.646139	-0.650221	-0.391616	-0.532796	-0.623685	0.376614	0.261467	0.0422146	-0.230616	-0.359705	1.50696	0.345464
105	50nM+NA	-0.152696	-0.101549	-0.297177	-0.179012	-0.65407	1.18336	1.30138	1.12163	-0.291423	0.250904	0.228976	-0.211553	-1.91928	0.582851	1.64091	0.446549	0.879972	-0.741259	-0.343799	-1.82241	-0.516506	0.0817171	0.623591	-0.199716	-0.928589	-0.31899	-0.135827	-0.319939	-0.181135	1.21189	-0.107311	-0.679827	0.809468	-0.289216	1.53939	1.07676	-0.523223	-0.650223	-0.356156	-0.530144	-0.538629	-0.321902	-1.55263	-0.00162	-0.165152	0.0940595	0.336374	0.799577
106	50nM+NA	0.359768	-0.423443	-0.80302	-0.36647	-1.42893	-0.0664302	0.522118	-1.03267	-0.66898	-0.41071	-0.0544135	0.467236	-0.533614	-0.911712	3.04859	-0.534379	-0.340997	-1.28282	-0.406693	-1.35419	0.183348	-0.31072	0.57168	-0.750669	-1.04728	-0.358885	-0.697681	-0.309729	-0.174295	-1.17701	-0.107267	-0.524119	0.792777	-0.417213	0.544888	-0.411787	-0.53789	2.30011	-0.765184	-0.520452	-0.557319	0.408227	0.385318	0.0815973	-0.295375	-0.248262	-0.0121069	1.00131
107	50nM+NA	0.0908798	-0.401424	-0.782791	-0.770467	-1.54426	-0.252402	0.572208	-0.216032	-0.573488	-0.0959553	-0.966609	-0.57263	-1.24711	-0.611096	2.27598	-0.610924	0.19658	-1.2574	-0.509013	-1.06876	-0.871789	-0.492748	0.166474	-0.5155	-0.767933	-0.288535	-0.506223	-0.262243	-0.176541	-0.434219	-0.10729	-0.598427	-0.478063	-0.606086	0.54841	0.527305	-0.464562	-0.65022	-0.686841	-0.502768	-0.615876	0.545962	-1.55262	-0.00426796	-0.409564	0.0987927	1.39734	0.493187
108	50nM+NA	0.532881	-0.234967	-0.421792	-0.660459	-1.57369	1.1484	-0.178292	0.670496	-0.539389	0.147998	-0.12442	0.117821	-0.768501	0.162493	2.77287	-0.146872	0.478771	-0.866449	-0.325344	-0.166721	-0.388501	-0.168439	1.09731	-0.352403	-1.31414	-0.0806496	-0.0609379	-0.329856	-0.192895	-0.883176	-0.107246	-0.561942	-0.478042	-0.431816	1.40212	-0.225314	-0.701013	-0.650214	-0.555002	-0.471467	-0.614501	0.612926	-1.55261	0.029254	-0.291964	-0.211649	-0.960315	0.652473
73	50nM-NA	-1.64164	0.97827	1.75884	0.389922	1.38612	-0.264417	-1.22727	-0.00439847	1.06186	0.150983	0.683044	0.166729	2.43772	-1.05581	3.39559	0.56104	-0.376998	0.35964	1.57079	-0.0351739	0.416728	0.99056	-0.836472	1.37393	3.63035	-0.288629	0.688131	0.714852	-0.145506	1.49352	0.821913	0.0937157	0.984552	0.00680593	-1.7658	-0.848813	1.84824	-0.650209	2.23606	0.110998	1.5468	-1.74307	1.44345	0.0042868	0.0385709	-0.232198	-0.743153	-1.4806
74	50nM-NA	-0.0781469	0.60799	0.753823	1.28319	1.87156	-1.0226	-0.94378	-1.11205	1.15907	0.466392	0.293836	0.174395	1.88933	1.11636	3.51046	0.501466	-0.0561138	1.88239	1.60881	-0.310201	1.78402	0.494317	-0.247738	1.12372	1.96669	-0.0590949	0.669715	0.806874	-0.16912	0.0103557	-0.107188	0.1304	-0.478015	-0.20459	-1.64872	-1.31989	1.73966	-0.650206	1.17105	-0.0482159	1.58856	-1.53219	0.844704	-0.042085	-0.146114	0.185269	-0.578216	-1.36008
75	50nM-NA	1.27897	0.714211	0.479685	1.7574	1.43321	-0.0930135	-0.880441	-0.12836	1.42437	0.592478	0.792803	1.10367	3.33901	-0.263619	4.62857	0.643727	-0.314675	1.0238	2.09887	0.489514	1.79757	1.21864	1.3807	1.2586	1.24927	-0.608818	0.766766	1.0857	-0.112619	-0.188864	-0.107135	0.0941483	-0.47799	-0.0159729	-1.62262	-1.515	1.97262	3.41945	1.29896	0.447841	1.84315	-2.00361	0.981038	0.212858	-0.177398	0.590633	-0.481663	-1.42255
76	50nM-NA	1.54665	0.212485	0.417049	1.09919	1.42996	-0.27296	-0.775131	0.329974	1.50546	0.147914	-0.412911	0.179479	3.02316	0.540487	3.61651	0.140186	-0.186107	1.8219	1.74252	0.801577	1.44649	0.523305	0.657358	0.766587	1.208	-0.184196	0.869728	1.21074	-0.0324481	-0.945906	-0.107166	0.350832	-0.478005	-0.153752	-1.87286	0.0612457	1.47196	-0.650203	0.787881	0.186545	1.53486	-1.63386	-1.55259	0.0138787	-0.182482	-0.298631	-1.08859	-1.33784
77	50nM-NA	1.964	0.303474	0.155721	0.894361	0.874439	-0.974261	-0.930612	-0.480617	1.02722	-0.0871072	0.93808	-0.0140045	3.44805	1.19195	4.53937	-0.0228943	-1.1169	1.01299	1.45184	1.35029	1.41521	0.459884	-1.07595	0.361597	0.635098	-0.407639	0.702531	0.372871	-0.1098	-0.807885	0.713855	0.304812	0.341963	-0.330108	-2.3021	-0.950174	1.78458	-0.6502	0.493503	0.298856	1.31042	-1.28062	1.37496	0.00597384	-0.251298	0.242531	-1.85923	-1.33524
78	50nM-NA	2.3207	0.130223	-0.00727286	1.50913	0.524052	0.232802	-0.813979	0.653001	1.13641	-0.304328	0.720178	0.0158457	3.46596	-1.99557	4.15924	-0.269858	-1.61459	0.856384	1.71513	0.636878	0.768118	0.709268	-0.110239	0.509263	0.472367	0.579838	0.351318	1.2333	-0.103138	-0.797498	-0.107155	0.120958	0.344338	-0.136983	-2.04309	-1.2898	1.55695	-0.650202	0.341555	0.281339	1.43905	-1.75722	1.20121	0.00548841	-0.280351	-0.480595	-1.53041	-1.31192
109	5nM+NA	-1.39542	-0.115796	0.106279	-0.946977	-0.605083	-0.446533	-0.689772	0.0414186	-0.761257	-0.390554	-0.253929	-1.44935	-1.11501	-0.105641	-0.859918	-0.207035	0.178584	-0.897408	-0.995767	-0.353134	-0.352588	-0.932041	-0.664425	-0.60902	-0.698294	-0.409643	-0.275198	-0.270948	-0.167976	0.622524	-0.107318	-0.00592906	-0.478076	-0.671496	0.311947	-1.02579	-0.933967	-0.650224	-0.0422976	-0.896655	-0.673875	-0.382842	0.332179	-0.0304827	0.124679	-0.407516	2.62806	0.153109
110	5nM+NA	-0.717712	-0.0832779	-0.126064	-0.359661	-1.39364	0.767744	0.398739	0.0722675	-0.147907	0.389318	0.0395761	-0.365446	-1.13901	0.019568	-0.484829	-0.180661	1.08144	-0.846717	-0.575087	-0.00760397	-0.509677	-0.463383	0.52258	-0.207282	-0.535015	0.383829	-0.251291	-0.298922	-0.156817	0.0016974	-0.107273	-0.0661785	-0.478055	-0.417428	0.112245	-0.567948	-0.506772	-0.650218	-0.0738172	-0.758113	-0.634726	-0.368973	0.6173	0.0624536	-0.049998	-0.308759	2.39715	0.263158
111	5nM+NA	-0.264376	-0.118416	-0.232693	-0.714065	-1.57143	-0.238626	0.0358686	1.28189	-0.336748	0.160007	0.14078	-0.191174	-0.68097	-0.530112	-0.848012	0.188426	1.29385	-1.14004	-0.550555	-0.213764	-0.657089	-0.567995	-0.271011	-0.370915	-0.496087	-0.338105	-0.0701314	-0.277859	-0.156416	0.832968	-0.107264	0.0288235	0.744591	-0.316324	1.98476	0.262069	-0.663267	2.07376	-0.326404	-0.492096	-0.63188	1.17557	0.260453	-0.0229738	-0.352769	-0.562246	-1.45797	0.422669
112	5nM+NA	0.239961	-0.166579	-0.441106	-0.0325862	-1.10663	-0.0388274	-0.127492	0.478734	-0.399492	0.728516	-0.263583	0.381532	-0.425125	0.489375	-0.229414	-0.534796	1.37899	-0.840711	-0.351749	-0.239444	0.191924	0.00379514	0.0144956	-0.240688	-0.569713	0.147865	-0.670844	-0.282729	-0.155169	-0.0361388	-0.10725	-0.0640313	0.0655113	-0.293818	1.83763	-0.0418714	-0.67972	-0.650215	-0.414845	-0.671656	-0.612621	0.365988	-1.55261	0.0651847	-0.148512	0.151357	3.40828	0.406675
113	5nM+NA	0.523656	-0.314912	-0.6126	0.18688	-1.15592	-0.352772	0.0857239	0.410394	-0.133584	-0.00537188	-0.115816	0.717467	-0.687063	-0.628718	-0.620009	-0.251765	1.01209	-0.813377	-0.413927	0.115384	-0.213865	-0.363975	0.974837	-0.434556	-0.43202	-0.378872	-0.353123	-0.221864	-0.150742	-0.568349	-0.10726	-0.297315	0.721628	-0.236494	0.760965	-0.270096	-0.694609	-0.650216	-0.486405	-0.438276	-0.554706	0.994848	0.867563	-0.258393	-0.00218225	-0.140717	1.93991	0.528238
114	5nM+NA	0.760084	-0.129952	-0.399884	0.136961	-1.48417	0.0248816	0.401575	-0.433666	-0.653326	0.378327	0.289527	0.659363	-0.678837	-0.224796	-0.106295	-0.479416	1.0874	-1.22087	-0.05997	-0.626213	-0.137848	0.140133	0.76053	-0.196368	-1.14456	-0.373471	-0.452837	-0.316667	-0.144879	0.366254	-0.107235	-0.287696	0.209669	-0.0632698	1.0227	0.451935	-0.68448	-0.650213	-0.547813	-0.287972	-0.596003	0.606128	-1.55261	0.0754515	-0.139513	0.689184	0.264606	0.525267
79	5nM-NA	-1.26671	0.896101	1.16895	0.772902	1.66241	0.0608859	-0.911061	-0.592396	0.0746296	-0.081125	0.928732	-0.700914	1.90593	1.02871	-0.833233	0.971286	-0.0868429	1.81499	0.438789	0.487518	0.312932	0.507355	-0.707614	0.715614	3.36007	0.256769	-0.0642245	0.107066	0.618843	-0.366932	-0.107217	0.669098	-0.478029	0.0630138	-2.63509	0.114756	0.805113	9.89159	0.799815	0.135226	0.394308	-0.375739	1.31259	-0.258307	-0.0770823	-0.269876	-0.979354	-0.949736
80	5nM-NA	-0.327523	1.16735	1.12347	0.838239	1.8496	-0.10953	-0.0983111	-0.925756	0.241715	0.67591	1.04727	0.158018	2.85482	0.855402	-0.262529	0.887633	-0.879893	0.977886	0.809656	0.0452103	0.498231	1.12213	0.129019	1.25745	1.72576	-0.148772	1.37593	0.381392	0.525644	1.13029	0.534126	0.695034	1.00072	0.380095	-0.433027	0.278174	0.897414	-0.6502	0.5534	0.609587	0.724118	-0.0825084	1.18112	-0.258164	-0.120706	0.0594473	-0.197592	-0.85285
81	5nM-NA	-0.0136015	0.192058	0.127635	1.14885	0.730604	0.136058	-0.857835	0.678017	0.282081	-0.557998	0.93272	-0.41496	1.57266	-1.35279	-0.448879	0.199975	-0.988632	0.62466	0.402519	0.940769	-0.138796	0.647899	-0.424284	0.13564	1.31279	0.376814	0.984839	0.492581	1.19718	-0.0478388	-0.107225	0.273872	-0.478033	-0.231604	-0.583453	-0.0721387	1.02095	-0.650211	0.0520358	0.000981505	0.525863	-0.0252889	-0.000457905	-0.258324	0.117024	-0.0427654	-1.3312	-0.896914
82	5nM-NA	0.987536	0.238468	0.494344	0.796908	0.777679	1.3904	-0.405042	0.280227	0.249515	-0.345406	0.408489	0.543134	2.34132	0.112031	-0.218974	0.132941	-0.919515	1.22351	1.09969	0.222795	0.346431	0.978947	0.777793	0.935992	1.54617	0.24416	1.34773	0.0837596	0.757944	0.640062	-0.107179	0.247914	-0.478011	0.166273	-1.40258	-0.520198	0.665733	-0.650205	0.198099	-0.0191075	0.523751	-0.0844735	0.166423	0.0916881	-0.245284	1.06431	-0.891117	-0.741138
83	5nM-NA	1.1839	0.0745682	0.0649764	0.455962	0.351829	-0.332912	-0.759899	0.0922369	0.211341	-0.38271	0.112072	-0.0744067	2.65706	0.151168	-0.0175521	-0.258182	-1.44024	0.322191	0.583369	0.708785	-0.256405	-0.0155443	-0.0305962	0.505507	-0.439326	0.568165	-0.36045	0.399434	0.75337	-0.874732	-0.10716	0.513921	0.273188	-0.221559	-2.55448	-0.792866	0.427989	-0.650202	-0.0475465	-0.160994	0.267961	0.790023	0.558253	-0.258191	0.450881	1.062	-0.0303834	-0.681465
84	5nM-NA	1.606	0.238683	0.259804	0.97436	0.702008	2.32391	-0.64404	-1.17917	0.58668	-0.0102767	-0.0848381	0.528347	2.12186	0.200302	-0.265262	0.468769	-1.24938	1.30921	0.900974	0.724544	1.50188	1.00104	0.516352	0.31619	-0.0186269	-0.262457	0.345794	0.270415	0.698643	-0.685529	-0.10716	0.449832	0.521313	0.274096	-1.89946	-0.40615	1.12358	-0.650202	0.019214	0.396329	0.614918	-0.332273	-1.55259	0.183674	0.0485356	1.5847	-0.069917	-0.797482
115	+NA	-1.73549	0.110772	0.250235	-0.84255	-0.980753	0.492914	0.0890261	0.709369	-0.0284812	0.370514	0.498072	-0.383247	-1.36759	1.43462	-2.73208	-0.0253929	0.756771	-1.2834	-0.742165	-0.196244	-0.0162592	-0.549349	1.04515	-0.105406	-0.0198157	-0.187834	-0.192495	-0.347015	-0.144601	0.0467262	-0.107261	0.308216	-0.478049	-0.274684	0.122257	-0.295435	-0.622308	-0.650216	0.267267	-0.547323	-0.625343	0.130575	2.207	0.106042	0.0502392	-0.430691	-1.01558	0.319314
116	+NA	-0.461463	-0.40897	-0.322448	-1.03338	-0.945658	-0.534999	-0.329461	-0.826946	-0.235824	-0.174015	-0.808466	-1.14141	-1.63689	0.562297	-2.71518	-0.380888	0.724835	-0.799408	-0.887463	0.454025	-0.317886	-0.786164	0.365934	-0.417141	-0.948528	0.243698	-0.609425	-0.305991	-0.141201	0.789757	-0.107279	-0.150067	-0.478057	-0.412595	0.0458085	-0.290979	-0.719617	2.47167	-0.45777	-0.714929	-0.677402	0.87845	0.356088	0.0545012	-0.247615	-0.0157567	2.05924	0.559119
117	+NA	-0.496833	-0.193456	-0.189396	-0.262087	-1.37105	0.883569	0.240527	-0.258319	-0.306708	0.158546	-0.149794	0.157768	-1.87389	-0.0190647	-2.85972	0.0250896	0.856129	-0.941995	-0.484374	-0.0330835	-0.503466	-0.441376	0.577496	0.0463825	-1.23894	-0.569277	-0.388264	-0.363074	-0.132605	0.352832	-0.107258	-0.169964	-0.478048	-0.136941	0.643605	0.49215	-0.702178	-0.650216	-0.326377	-0.314686	-0.565421	0.617838	0.470886	-0.0102588	-0.00178004	0.500158	0.744143	0.587594
118	+NA	-0.0113214	-0.000943719	-0.228595	-0.099876	-1.10166	-0.0495764	0.15923	-0.569096	-0.444459	0.509255	0.519995	-0.451682	-2.49599	0.118737	-2.7172	-0.341661	1.29694	-0.723652	-0.567282	-0.264238	-0.676369	-0.260824	0.0818542	-0.275607	-1.00018	0.0556308	0.17534	-0.320632	-0.140609	0.392812	-0.107267	-0.401164	0.132148	-0.473365	0.160144	0.780206	-0.534347	-0.650217	-0.206028	-0.554861	-0.509083	1.00529	0.339892	0.0829529	-0.165434	0.898891	0.462605	0.917181
119	+NA	0.48405	-0.353971	-0.407032	-0.0483041	-1.17151	-0.184345	0.156716	0.585288	0.000351735	0.43478	0.508381	0.398193	-2.12426	0.0964212	-2.71567	-0.40834	0.671131	-0.189219	-0.470533	0.171006	-0.066691	-0.437802	-0.254576	-0.151664	-1.20002	0.401461	-0.071523	-0.312867	-0.139402	0.564378	-0.107252	-0.385754	-0.478045	-0.277039	0.561339	-0.460513	-0.541216	-0.650215	-0.516522	-0.247846	-0.411524	1.4198	-1.55261	0.0659213	-0.247114	0.270747	1.57172	1.00355
120	+NA	-0.69472	-1.75251	-1.71824	-1.48788	-1.45642	-1.09835	-0.882128	-0.875856	-0.78852	-1.9166	-1.70898	-2.07536	-4.63359	-1.37554	-2.82506	-1.75383	-1.14047	-1.76335	-1.96373	-1.76028	-2.46177	-1.52811	-1.23658	-1.40795	-1.59074	-0.530391	-1.08028	-0.316366	-0.18574	-0.956991	-0.107494	-1.16246	-0.478158	-1.15486	-0.563347	-0.651349	-0.941677	-0.650248	-1.40326	-1.33816	-0.730256	-0.954475	-0.412359	-0.0851682	-0.469902	-0.9374	-0.828726	-0.245283
85	-NA	-1.42267	0.0815422	0.553151	0.126262	2.28312	1.05581	-0.399302	-1.03494	-0.498225	0.423316	-0.399082	0.0314497	-0.413786	0.847514	-2.71189	0.694327	0.486136	1.44678	-0.601285	0.299941	-0.184303	-0.049421	0.393487	-0.0773392	0.00526911	0.232196	-1.16213	-0.328836	-0.14955	1.09161	0.706901	0.478235	-0.478042	-0.512475	0.259112	-0.0321393	-0.63982	-0.650214	0.0966569	-0.878043	-0.624747	-0.26785	0.544889	0.166261	0.174869	0.248821	-0.949506	0.350138
86	-NA	-1.0352	0.0695187	0.0892624	-0.286038	1.39387	0.585021	-0.380397	0.534017	-0.817364	0.283387	0.680662	0.893799	-0.820402	1.37144	-2.79268	0.215295	-0.529743	0.918852	-0.416388	1.0002	0.456726	0.240832	0.566676	-0.143937	-0.356286	0.458975	-0.428868	-0.207699	-0.170843	-0.306785	-0.107197	0.448112	1.03636	-0.208534	0.56373	0.33538	-0.313294	-0.650208	0.134584	-0.352834	-0.487396	-0.44238	-1.5526	0.224735	1.95973	0.22038	-0.731067	0.880772
87	-NA	-0.764031	-0.125949	-0.0108824	-0.834603	1.60163	-0.865143	2.04852	0.0151808	-0.102697	0.443213	-1.10958	1.10622	-0.995629	-1.01838	-2.51834	0.221863	-0.243258	0.740199	-0.693923	0.320846	-0.267012	-0.207607	-1.46379	-0.709046	-0.57924	0.509939	0.0825581	-0.327256	-0.152676	-0.159893	-0.107201	0.360431	-0.478021	2.18892	0.868943	1.50006	-0.661174	-0.650208	0.0321818	2.27256	-0.0988869	0.107996	-1.5526	0.111192	1.14586	-0.62351	-0.298166	0.805627
88	-NA	-0.247752	-0.213689	-0.0539492	-0.746071	1.19141	-0.746721	1.8792	0.287847	0.0173332	0.0399991	-0.733828	-0.021906	-1.28961	0.440183	-2.48508	-0.178235	-0.160889	0.664	-0.489609	1.07184	-0.219053	-0.266053	-0.962535	-0.550211	-0.268729	0.284963	-0.243292	-0.256575	-0.170466	0.0841043	0.547701	0.0710824	-0.478017	2.29958	3.22771	1.61043	-0.612804	-0.650207	-0.142589	2.77072	-0.0546845	0.962019	0.796636	0.0566102	0.843641	-0.17369	-0.255549	0.609252
89	-NA	-0.725405	-0.260174	-0.31244	-0.296894	0.794507	-1.29817	2.33094	-0.760617	-0.108747	-0.461476	-0.768877	0.58215	-1.40077	-0.377373	-2.50916	0.175195	-0.541455	0.309725	-0.643184	0.662726	-0.342239	-0.282221	-1.48693	-0.331595	-0.296406	0.234956	-0.163059	-0.348082	-0.184418	0.421898	-0.107194	-0.00125622	-0.478018	2.07388	1.65311	2.98509	-0.590802	-0.650207	-0.338913	2.24908	-0.120793	1.31946	0.513984	0.0216772	-0.0247774	-0.215826	-0.400544	0.55764
90	-NA	0.31564	-0.513188	-0.443982	-0.980929	0.7432	0.124638	1.69261	-0.780648	0.167516	-1.1199	-1.41302	0.193268	-0.876562	-0.759122	-2.48592	0.0592362	-0.853191	0.906556	-0.618968	0.9229	-0.648731	0.142142	-0.856154	-0.695779	-1.15801	1.69697	-0.240809	-0.159923	-0.156632	0.106182	-0.107194	0.304816	-0.478018	1.89907	0.471965	1.99842	-0.715995	-0.650207	-0.540612	2.34492	-0.158829	1.42421	-1.5526	-0.25826	-0.108623	-1.01834	-1.16369	0.654051
	Data normalization performed as followings:
	1. Sample specifc normalization
	Row-wise procedures:  Normalization by median
	2. log (base 2) transformation to the metabolite peak intensities prior to analysis in all models to stabilize the variance
	3. Data scaling:
	Pareto scaling (mean-centered and divided by the square root of standard deviation of each
	variable)
[truncated: 152 more columns]

## Sheet: HCT116 PCA
					PCA																	PLS-DA

## Sheet: A2780 PCA
				PCA																				PLS-DA

## Sheet: A2780+NA
© 2000-2013 Ingenuity Systems, Inc. All rights reserved.
Ingenuity Canonical Pathways	-log(p-value)	Ratio	Downregulated	No change	Upregulated	No overlap with dataset	Molecules
Gluconeogenesis I	9.65E00	3.26E-01	2/46 (4%)	0/46 (0%)	13/46 (28%)	31/46 (67%)	dihydroxyacetone phosphate,AMP,ATP,NADH,L-malic acid,ADP,fructose-1,6-diphosphate,phosphoenolpyruvate,NAD+,pyruvic acid,fructose-6-phosphate,1,3-diphospho-D-glycerate,NADP,phosphate,(2R)-2-hydroxy-3-(phosphonooxy)-propanal
Glycolysis I	9.58E00	3.33E-01	2/39 (5%)	0/39 (0%)	11/39 (28%)	26/39 (67%)	dihydroxyacetone phosphate,AMP,ATP,NADH,ADP,fructose-1,6-diphosphate,phosphoenolpyruvate,NAD+,pyruvic acid,fructose-6-phosphate,1,3-diphospho-D-glycerate,phosphate,(2R)-2-hydroxy-3-(phosphonooxy)-propanal
Superpathway of Citrulline Metabolism	9.57E00	4.21E-01	2/38 (5%)	0/38 (0%)	14/38 (37%)	22/38 (58%)	citrulline,carbamoyl phosphate,AMP,ATP,L-glutamine,ADP,fumaric acid,2-oxoglutaric acid,L-glutamic acid,L-proline,NADP,phosphate,urea,L-aspartic acid,L-arginine,L-ornithine
Arginine Biosynthesis IV	8.49E00	5.42E-01	2/24 (8%)	0/24 (0%)	11/24 (46%)	11/24 (46%)	carbamoyl phosphate,citrulline,AMP,ATP,ADP,fumaric acid,2-oxoglutaric acid,L-glutamic acid,NADP,phosphate,L-aspartic acid,L-arginine,L-ornithine
Citrulline Biosynthesis	8.49E00	5E-01	2/26 (8%)	0/26 (0%)	11/26 (42%)	13/26 (50%)	carbamoyl phosphate,citrulline,ATP,L-glutamine,ADP,2-oxoglutaric acid,L-glutamic acid,L-proline,NADP,urea,phosphate,L-arginine,L-ornithine
TCA Cycle II (Eukaryotic)	8.49E00	3.25E-01	3/40 (8%)	0/40 (0%)	10/40 (25%)	27/40 (68%)	ATP,NADH,L-malic acid,succinyl-coenzyme A,ADP,fumaric acid,2-oxoglutaric acid,citric acid,succinic acid,NAD+,cis-aconitic acid,acetyl-coenzyme A,phosphate
Superpathway of Methionine Degradation	8.4E00	2.77E-01	2/65 (3%)	0/65 (0%)	16/65 (25%)	47/65 (72%)	ATP,NADH,succinyl-coenzyme A,ADP,betaine,adenosine,2-oxoglutaric acid,L-methionine,alpha-ketobutyric acid,L-cystathionine,NAD+,S-adenosylhomocysteine,pyruvic acid,L-glutamic acid,phosphate,S-adenosylmethionine,L-serine,dimethylglycine
tRNA Charging	8.02E00	2.47E-01	1/81 (1%)	0/81 (0%)	19/81 (23%)	61/81 (75%)	ATP,AMP,L-phenylalanine,L-glutamine,L-asparagine,L-tryptophan,glycine,L-methionine,L-histidine,L-valine,L-leucine,L-isoleucine,L-glutamic acid,L-proline,L-threonine,L-serine,L-aspartic acid,L-arginine,L-tyrosine,L-lysine
Urea Cycle	7.86E00	5.5E-01	1/20 (5%)	0/20 (0%)	10/20 (50%)	9/20 (45%)	carbamoyl phosphate,citrulline,AMP,ATP,ADP,urea,phosphate,fumaric acid,L-aspartic acid,L-arginine,L-ornithine
4-hydroxybenzoate Biosynthesis	7.86E00	5.5E-01	2/20 (10%)	0/20 (0%)	9/20 (45%)	9/20 (45%)	AMP,ATP,NADH,L-glutamic acid,(E)-4-coumaric acid,acetyl-coenzyme A,4-hydroxybenzoic acid,2-oxoglutaric acid,L-tyrosine,4-hydroxyphenylpyruvic acid,NAD+
Glycine Degradation (Creatine Biosynthesis)	6.51E00	7.78E-01	0/9 (0%)	0/9 (0%)	7/9 (78%)	2/9 (22%)	S-adenosylhomocysteine,glycocyamine,glycine,S-adenosylmethionine,L-arginine,L-ornithine,creatine
Leucine Degradation I	6.47E00	4.23E-01	2/26 (8%)	0/26 (0%)	9/26 (35%)	15/26 (58%)	L-leucine,ATP,NADH,L-glutamic acid,alpha-ketoisocaproic acid,ADP,acetyl-coenzyme A,phosphate,2-oxoglutaric acid,acetoacetic acid,NAD+
Lysine Degradation V	6.11E00	3.93E-01	2/28 (7%)	0/28 (0%)	9/28 (32%)	17/28 (61%)	ATP,NADH,L-glutamic acid,ADP,NADP,S-pipecolic acid,phosphate,2-oxoglutaric acid,S-2-amino-hexanedioic acid,L-lysine,NAD+
Pyrimidine Ribonucleotides De Novo Biosynthesis	5.89E00	2.35E-01	1/51 (2%)	0/51 (0%)	11/51 (22%)	39/51 (76%)	orotic acid,carbamoyl phosphate,ATP,L-glutamic acid,L-glutamine,ADP,N-carbamoyl-L-aspartic acid,UDP,5'-CMP,phosphate,CDP,L-aspartic acid
Oxidative Phosphorylation	5.89E00	6.9E-02	2/116 (2%)	0/116 (0%)	6/116 (5%)	108/116 (93%)	ATP,NADH,ADP,FAD,phosphate,fumaric acid,succinic acid,NAD+
Purine Nucleotides De Novo Biosynthesis II	5.73E00	3.41E-01	1/41 (2%)	0/41 (0%)	13/41 (32%)	27/41 (66%)	AMP,ATP,NADH,GMP,L-glutamine,ADP,glycine,fumaric acid,IMP,NAD+,L-glutamic acid,phosphate,L-aspartic acid,AICAR
Proline Biosynthesis II (from Arginine)	5.72E00	4.5E-01	1/20 (5%)	0/20 (0%)	8/20 (40%)	11/20 (55%)	carbamoyl phosphate,citrulline,L-glutamic acid,L-proline,NADP,phosphate,2-oxoglutaric acid,L-arginine,L-ornithine
Cysteine Biosynthesis III (mammalia)	5.72E00	2.9E-01	1/31 (3%)	0/31 (0%)	8/31 (26%)	22/31 (71%)	S-adenosylhomocysteine,ATP,adenosine,phosphate,S-adenosylmethionine,L-serine,L-methionine,alpha-ketobutyric acid,L-cystathionine
Purine Nucleotides Degradation II (Aerobic)	5.37E00	2.86E-01	1/35 (3%)	0/35 (0%)	9/35 (26%)	25/35 (71%)	AMP,inosine,NADH,GMP,uric acid,adenosine,phosphate,IMP,xanthine,NAD+
Pyrimidine Ribonucleotides Interconversion	5.37E00	2.16E-01	1/37 (3%)	0/37 (0%)	7/37 (19%)	29/37 (78%)	ATP,L-glutamic acid,L-glutamine,ADP,UDP,5'-CMP,phosphate,CDP
Adenosine Nucleotides Degradation II	5.37E00	3.08E-01	1/26 (4%)	0/26 (0%)	7/26 (27%)	18/26 (69%)	AMP,inosine,NADH,uric acid,adenosine,phosphate,xanthine,NAD+
Histamine Degradation	5.32E00	3.21E-01	1/28 (4%)	0/28 (0%)	8/28 (29%)	19/28 (68%)	imidazole-4-acetic acid,S-adenosylhomocysteine,ATP,NADH,L-glutamic acid,ADP,phosphate,S-adenosylmethionine,NAD+
NAD Salvage Pathway II	5.04E00	2.33E-01	1/30 (3%)	0/30 (0%)	6/30 (20%)	23/30 (77%)	AMP,ATP,ADP,NADP,phosphate,NMN,NAD+
Serine Biosynthesis	5.04E00	5.38E-01	1/13 (8%)	0/13 (0%)	6/13 (46%)	6/13 (46%)	NADH,L-glutamic acid,phosphate,L-serine,2-oxoglutaric acid,L-serine-O-phosphate,NAD+
Arginine Degradation I (Arginase Pathway)	5.04E00	5.38E-01	1/13 (8%)	0/13 (0%)	6/13 (46%)	6/13 (46%)	NADH,L-glutamic acid,urea,2-oxoglutaric acid,L-arginine,L-ornithine,NAD+
Superpathway of Serine and Glycine Biosynthesis I	4.94E00	4.44E-01	1/18 (6%)	0/18 (0%)	7/18 (39%)	10/18 (56%)	NADH,L-glutamic acid,glycine,phosphate,L-serine,2-oxoglutaric acid,L-serine-O-phosphate,NAD+
Pentose Phosphate Pathway	4.94E00	3.64E-01	1/22 (5%)	0/22 (0%)	7/22 (32%)	14/22 (64%)	erythrose 4-phosphate,D-ribose-5-phosphate,fructose-6-phosphate,gluconic acid-6-phosphate,sedoheptulose 7-phosphate,NADP,(2R)-2-hydroxy-3-(phosphonooxy)-propanal,D-glucono-1,5-lactone 6-phosphate
NAD Phosphorylation and Dephosphorylation	4.77E00	3.53E-01	1/17 (6%)	0/17 (0%)	5/17 (29%)	11/17 (65%)	ATP,NADH,ADP,NADP,phosphate,NAD+
Asparagine Biosynthesis I	4.77E00	7.5E-01	1/8 (13%)	0/8 (0%)	5/8 (63%)	2/8 (25%)	AMP,ATP,L-glutamic acid,L-glutamine,L-asparagine,L-aspartic acid
Citrulline Degradation	4.77E00	6.67E-01	1/9 (11%)	0/9 (0%)	5/9 (56%)	3/9 (33%)	carbamoyl phosphate,citrulline,ATP,ADP,phosphate,L-ornithine
Glutamate Degradation III (via 4-aminobutyrate)	4.77E00	5E-01	2/12 (17%)	0/12 (0%)	4/12 (33%)	6/12 (50%)	NADH,L-glutamic acid,2-oxoglutaric acid,GABA,succinic acid,NAD+
Aspartate Degradation II	4.77E00	4.62E-01	1/13 (8%)	0/13 (0%)	5/13 (38%)	7/13 (54%)	NADH,L-glutamic acid,L-malic acid,L-aspartic acid,2-oxoglutaric acid,NAD+
4-aminobutyrate Degradation I	4.77E00	6E-01	2/10 (20%)	0/10 (0%)	4/10 (40%)	4/10 (40%)	NADH,L-glutamic acid,2-oxoglutaric acid,GABA,succinic acid,NAD+
Choline Degradation I	4.63E00	7.14E-01	0/7 (0%)	0/7 (0%)	5/7 (71%)	2/7 (29%)	choline,betaine aldehyde,NADH,betaine,NAD+
Arginine Degradation VI (Arginase 2 Pathway)	4.56E00	4.38E-01	1/16 (6%)	0/16 (0%)	6/16 (38%)	9/16 (56%)	L-glutamic acid,L-proline,NADP,urea,2-oxoglutaric acid,L-arginine,L-ornithine
Uridine-5'-phosphate Biosynthesis	4.38E00	4.5E-01	1/20 (5%)	0/20 (0%)	8/20 (40%)	11/20 (55%)	orotic acid,carbamoyl phosphate,ATP,L-glutamic acid,L-glutamine,ADP,N-carbamoyl-L-aspartic acid,phosphate,L-aspartic acid
β-alanine Degradation I	4.21E00	6E-01	1/10 (10%)	0/10 (0%)	5/10 (50%)	4/10 (40%)	NADH,L-glutamic acid,beta-alanine,acetyl-coenzyme A,2-oxoglutaric acid,NAD+
Glutathione Biosynthesis	4.21E00	5.45E-01	1/11 (9%)	0/11 (0%)	5/11 (45%)	5/11 (45%)	glutathione,ATP,L-glutamic acid,ADP,glycine,phosphate
Methionine Degradation I (to Homocysteine)	4.21E00	2.5E-01	1/24 (4%)	0/24 (0%)	5/24 (21%)	18/24 (75%)	S-adenosylhomocysteine,ATP,adenosine,phosphate,S-adenosylmethionine,L-methionine
UDP-N-acetyl-D-glucosamine Biosynthesis II	4.17E00	4.12E-01	1/17 (6%)	0/17 (0%)	6/17 (35%)	10/17 (59%)	UDP-N-acetylglucosamine,N-acetyl-D-glucosamine 1-phosphate,glucosamine-6-phosphate,L-glutamic acid,L-glutamine,fructose-6-phosphate,acetyl-coenzyme A
Citrulline-Nitric Oxide Cycle	4.17E00	4.38E-01	1/16 (6%)	0/16 (0%)	6/16 (38%)	9/16 (56%)	citrulline,AMP,ATP,NADP,fumaric acid,L-aspartic acid,L-arginine
Phenylalanine Degradation IV (Mammalian, via Side Chain)	4.12E00	2.56E-01	2/39 (5%)	0/39 (0%)	8/39 (21%)	29/39 (74%)	AMP,ATP,NADH,L-phenylalanine,L-glutamic acid,L-glutamine,3-phenyllactic acid,glycine,2-oxoglutaric acid,NAD+
Glutamine Biosynthesis I	3.9E00	7.14E-01	1/7 (14%)	0/7 (0%)	4/7 (57%)	2/7 (29%)	ATP,L-glutamic acid,L-glutamine,ADP,phosphate
Mitochondrial Dysfunction	3.89E00	4.27E-02	1/211 (0%)	0/211 (0%)	8/211 (4%)	202/211 (96%)	glutathione,ATP,NADH,ADP,FAD,NADP,palmitic acid,glutathione disulfide,NAD+
Folate Transformations I	3.89E00	2.81E-01	1/32 (3%)	0/32 (0%)	8/32 (25%)	23/32 (72%)	ATP,NADH,ADP,NADP,glycine,phosphate,L-serine,L-methionine,NAD+
Glucose and Glucose-1-phosphate Degradation	3.84E00	3.33E-01	2/21 (10%)	0/21 (0%)	5/21 (24%)	14/21 (67%)	alpha-D-glucose 6-phosphate,ATP,D-gluconic acid,D-glucose,gluconolactone,ADP,phosphate
Lysine Degradation II	3.84E00	3.68E-01	1/19 (5%)	0/19 (0%)	6/19 (32%)	12/19 (63%)	NADH,L-glutamic acid,NADP,2-oxoglutaric acid,S-2-amino-hexanedioic acid,L-lysine,NAD+
2-oxobutanoate Degradation I	3.84E00	4.12E-01	1/17 (6%)	0/17 (0%)	6/17 (35%)	10/17 (59%)	ATP,NADH,succinyl-coenzyme A,ADP,phosphate,alpha-ketobutyric acid,NAD+
Diphthamide Biosynthesis	3.78E00	4.62E-01	1/13 (8%)	0/13 (0%)	5/13 (38%)	7/13 (54%)	S-adenosylhomocysteine,ATP,5'-methylthioadenosine,ADP,phosphate,S-adenosylmethionine
Urate Biosynthesis/Inosine 5'-phosphate Degradation	3.78E00	2.73E-01	0/22 (0%)	0/22 (0%)	6/22 (27%)	16/22 (73%)	NADH,uric acid,phosphate,IMP,xanthine,NAD+
4-hydroxyproline Degradation I	3.78E00	4.29E-01	1/14 (7%)	0/14 (0%)	5/14 (36%)	8/14 (57%)	pyruvic acid,NADH,L-glutamic acid,2-oxoglutaric acid,trans-4-hydroxy-L-proline,NAD+
Ketolysis	3.78E00	3.53E-01	1/17 (6%)	0/17 (0%)	5/17 (29%)	11/17 (65%)	NADH,succinyl-coenzyme A,acetyl-coenzyme A,acetoacetic acid,succinic acid,NAD+
L-glutamine Biosynthesis II (tRNA-dependent)	3.78E00	5.45E-01	1/11 (9%)	0/11 (0%)	5/11 (45%)	5/11 (45%)	AMP,ATP,L-glutamic acid,L-glutamine,ADP,phosphate
Tyrosine Degradation I	3.78E00	4.29E-01	1/14 (7%)	0/14 (0%)	5/14 (36%)	8/14 (57%)	L-glutamic acid,fumaric acid,2-oxoglutaric acid,acetoacetic acid,L-tyrosine,4-hydroxyphenylpyruvic acid
Pyruvate Fermentation to Lactate	3.7E00	4.44E-01	1/9 (11%)	0/9 (0%)	3/9 (33%)	5/9 (56%)	pyruvic acid,NADH,L-lactic acid,NAD+
Thiamin Salvage III	3.7E00	8E-01	1/5 (20%)	0/5 (0%)	3/5 (60%)	1/5 (20%)	thiamine,AMP,ATP,thiamin pyrophosphate
Glycerol-3-phosphate Shuttle	3.7E00	5E-01	0/8 (0%)	0/8 (0%)	4/8 (50%)	4/8 (50%)	dihydroxyacetone phosphate,sn-glycerol-3-phosphate,NADH,NAD+
Adenine and Adenosine Salvage VI	3.7E00	8E-01	1/5 (20%)	0/5 (0%)	3/5 (60%)	1/5 (20%)	AMP,ATP,ADP,adenosine
4-hydroxyphenylpyruvate Biosynthesis	3.7E00	8E-01	1/5 (20%)	0/5 (0%)	3/5 (60%)	1/5 (20%)	L-glutamic acid,2-oxoglutaric acid,L-tyrosine,4-hydroxyphenylpyruvic acid
Inosine-5'-phosphate Biosynthesis II	3.55E00	4.38E-01	1/16 (6%)	0/16 (0%)	6/16 (38%)	9/16 (56%)	ATP,ADP,phosphate,fumaric acid,L-aspartic acid,IMP,AICAR
γ-glutamyl Cycle	3.55E00	2.59E-01	1/27 (4%)	0/27 (0%)	6/27 (22%)	20/27 (74%)	glutathione,ATP,L-glutamic acid,ADP,pyrrolidonecarboxylic acid,glycine,phosphate
Glycine Betaine Degradation	3.55E00	3.04E-01	0/23 (0%)	0/23 (0%)	7/23 (30%)	16/23 (70%)	pyruvic acid,sarcosine,glycine,betaine,L-serine,L-methionine,dimethylglycine
Salvage Pathways of Pyrimidine Ribonucleotides	3.48E00	7.27E-02	1/110 (1%)	0/110 (0%)	7/110 (6%)	102/110 (93%)	cytidine,ATP,uridine,ADP,5'-CMP,phosphate,CDP,cytosine
Proline Biosynthesis I	3.43E00	4.29E-01	1/14 (7%)	0/14 (0%)	5/14 (36%)	8/14 (57%)	ATP,L-glutamic acid,L-proline,ADP,NADP,phosphate
Guanosine Nucleotides Degradation III	3.43E00	2.73E-01	0/22 (0%)	0/22 (0%)	6/22 (27%)	16/22 (73%)	NADH,GMP,uric acid,phosphate,xanthine,NAD+
Acetyl-CoA Biosynthesis III (from Citrate)	3.4E00	6.25E-01	1/8 (13%)	0/8 (0%)	4/8 (50%)	3/8 (38%)	ATP,ADP,acetyl-coenzyme A,phosphate,citric acid
Pentose Phosphate Pathway (Non-oxidative Branch)	3.4E00	3.85E-01	1/13 (8%)	0/13 (0%)	4/13 (31%)	8/13 (62%)	erythrose 4-phosphate,D-ribose-5-phosphate,fructose-6-phosphate,sedoheptulose 7-phosphate,(2R)-2-hydroxy-3-(phosphonooxy)-propanal
Threonine Degradation II	3.4E00	6.25E-01	0/8 (0%)	0/8 (0%)	5/8 (63%)	3/8 (38%)	NADH,L-threonine,acetyl-coenzyme A,glycine,NAD+
L-DOPA Degradation	3.13E00	4.62E-01	1/13 (8%)	0/13 (0%)	5/13 (38%)	7/13 (54%)	S-adenosylhomocysteine,NADH,L-glutamic acid,S-adenosylmethionine,2-oxoglutaric acid,NAD+
NAD biosynthesis II (from tryptophan)	3.08E00	2.42E-01	1/33 (3%)	0/33 (0%)	7/33 (21%)	25/33 (76%)	AMP,ATP,L-glutamic acid,L-glutamine,kynurenine,L-tryptophan,NADP,NAD+
Isoleucine Degradation I	3.06E00	2.41E-01	1/29 (3%)	0/29 (0%)	6/29 (21%)	22/29 (76%)	L-isoleucine,NADH,L-glutamic acid,FAD,acetyl-coenzyme A,2-oxoglutaric acid,NAD+
UDP-N-acetyl-D-galactosamine Biosynthesis II	3.06E00	3.04E-01	2/23 (9%)	0/23 (0%)	5/23 (22%)	16/23 (70%)	UDP-N-acetylglucosamine,ATP,N-acetyl-D-glucosamine 1-phosphate,glucosamine-6-phosphate,fructose-6-phosphate,ADP,acetyl-coenzyme A
UDP-D-xylose and UDP-D-glucuronate Biosynthesis	3.05E00	5.71E-01	0/7 (0%)	0/7 (0%)	4/7 (57%)	3/7 (43%)	NADH,UDP-glucuronic acid,UDP-D-glucose,NAD+
2-ketoglutarate Dehydrogenase Complex	3.05E00	4.44E-01	1/9 (11%)	0/9 (0%)	3/9 (33%)	5/9 (56%)	NADH,succinyl-coenzyme A,2-oxoglutaric acid,NAD+
NADH Repair	3.05E00	4.44E-01	1/9 (11%)	0/9 (0%)	3/9 (33%)	5/9 (56%)	ATP,NADH,ADP,phosphate
Spermine Biosynthesis	3.05E00	5.71E-01	0/7 (0%)	0/7 (0%)	4/7 (57%)	3/7 (43%)	spermine,5'-methylthioadenosine,S-adenosylmethionine,S-adenosyl-3-methylthiopropylamine
Proline Degradation	3.05E00	5.71E-01	0/7 (0%)	0/7 (0%)	4/7 (57%)	3/7 (43%)	NADH,L-glutamic acid,L-proline,NAD+
Acetyl-CoA Biosynthesis I (Pyruvate Dehydrogenase Complex)	3.05E00	3.64E-01	0/11 (0%)	0/11 (0%)	4/11 (36%)	7/11 (64%)	pyruvic acid,NADH,acetyl-coenzyme A,NAD+
S-adenosyl-L-methionine Biosynthesis	3.05E00	5E-01	1/8 (13%)	0/8 (0%)	3/8 (38%)	4/8 (50%)	ATP,phosphate,S-adenosylmethionine,L-methionine
Ascorbate Recycling (Cytosolic)	3.02E00	3.85E-01	0/13 (0%)	0/13 (0%)	5/13 (38%)	8/13 (62%)	glutathione,NADH,NADP,glutathione disulfide,NAD+
CMP-N-acetylneuraminate Biosynthesis I (Eukaryotes)	2.87E00	3.33E-01	1/18 (6%)	0/18 (0%)	5/18 (28%)	12/18 (67%)	UDP-N-acetylglucosamine,ATP,ADP,UDP,phosphate,phosphoenolpyruvate
Purine Ribonucleosides Degradation to Ribose-1-phosphate	2.87E00	3.33E-01	1/18 (6%)	0/18 (0%)	5/18 (28%)	12/18 (67%)	D-ribose-5-phosphate,inosine,adenosine,phosphate,adenine,xanthine
Oxidative Ethanol Degradation III	2.87E00	1.54E-01	1/39 (3%)	0/39 (0%)	5/39 (13%)	33/39 (85%)	AMP,ATP,NADH,NADP,acetyl-coenzyme A,NAD+
(S)-reticuline Biosynthesis II	2.71E00	3.57E-01	1/14 (7%)	0/14 (0%)	4/14 (29%)	9/14 (64%)	S-adenosylhomocysteine,L-glutamic acid,S-adenosylmethionine,2-oxoglutaric acid,L-tyrosine
Biotin-carboxyl Carrier Protein Assembly	2.71E00	3.33E-01	1/15 (7%)	0/15 (0%)	4/15 (27%)	10/15 (67%)	AMP,ATP,ADP,acetyl-coenzyme A,phosphate
Folate Polyglutamylation	2.65E00	3.33E-01	1/18 (6%)	0/18 (0%)	5/18 (28%)	12/18 (67%)	ATP,L-glutamic acid,ADP,glycine,phosphate,L-serine
Nitric Oxide Signaling in the Cardiovascular System	2.65E00	5.08E-02	0/118 (0%)	0/118 (0%)	6/118 (5%)	112/118 (95%)	cyclic GMP,citrulline,AMP,urea,L-arginine,L-ornithine
NAD Salvage Pathway III	2.61E00	3.64E-01	1/11 (9%)	0/11 (0%)	3/11 (27%)	7/11 (64%)	ATP,ADP,NMN,NAD+
Flavin Biosynthesis IV (Mammalian)	2.61E00	5E-01	1/8 (13%)	0/8 (0%)	3/8 (38%)	4/8 (50%)	ATP,ADP,FAD,riboflavin
Glutamate Degradation II	2.61E00	4E-01	1/10 (10%)	0/10 (0%)	3/10 (30%)	6/10 (60%)	L-glutamic acid,fumaric acid,L-aspartic acid,2-oxoglutaric acid
Colanic Acid Building Blocks Biosynthesis	2.59E00	2.22E-01	2/36 (6%)	0/36 (0%)	6/36 (17%)	28/36 (78%)	ATP,NADH,fructose-6-phosphate,ADP,NADP,UDP-glucuronic acid,UDP-D-glucose,NAD+
L-carnitine Biosynthesis	2.45E00	3.85E-01	2/13 (15%)	0/13 (0%)	3/13 (23%)	8/13 (62%)	NADH,glycine,2-oxoglutaric acid,succinic acid,NAD+
NAD Biosynthesis from 2-amino-3-carboxymuconate Semialdehyde	2.45E00	2.94E-01	1/17 (6%)	0/17 (0%)	4/17 (24%)	12/17 (71%)	AMP,ATP,L-glutamic acid,L-glutamine,NAD+
Phosphatidylcholine Biosynthesis I	2.45E00	2.94E-01	1/17 (6%)	0/17 (0%)	4/17 (24%)	12/17 (71%)	choline,ATP,phosphorylcholine,ADP,5'-CMP
Nicotine Degradation II	2.45E00	8E-02	0/75 (0%)	0/75 (0%)	6/75 (8%)	69/75 (92%)	nicotine,S-adenosylhomocysteine,NADP,UDP,UDP-glucuronic acid,S-adenosylmethionine
Selenocysteine Biosynthesis II (Archaea and Eukaryotes)	2.45E00	2.94E-01	1/17 (6%)	0/17 (0%)	4/17 (24%)	12/17 (71%)	AMP,ATP,ADP,phosphate,L-serine
Adenine and Adenosine Salvage III	2.45E00	3.12E-01	1/16 (6%)	0/16 (0%)	4/16 (25%)	11/16 (69%)	inosine,adenosine,phosphate,IMP,adenine
Ethanol Degradation II	2.45E00	1.25E-01	1/40 (3%)	0/40 (0%)	4/40 (10%)	35/40 (88%)	AMP,ATP,NADH,acetyl-coenzyme A,NAD+
tRNA Splicing	2.29E00	8.7E-02	1/46 (2%)	0/46 (0%)	3/46 (7%)	42/46 (91%)	AMP,ATP,phosphate,NAD+
Glycerol Degradation I	2.29E00	3.33E-01	1/12 (8%)	0/12 (0%)	3/12 (25%)	8/12 (67%)	dihydroxyacetone phosphate,ATP,sn-glycerol-3-phosphate,ADP
Adenine and Adenosine Salvage I	2.29E00	4.44E-01	0/9 (0%)	0/9 (0%)	4/9 (44%)	5/9 (56%)	AMP,adenosine,phosphate,adenine
Phenylalanine Degradation I (Aerobic)	2.29E00	3.64E-01	0/11 (0%)	0/11 (0%)	4/11 (36%)	7/11 (64%)	NADH,L-phenylalanine,L-tyrosine,NAD+
AMPK Signaling	2.27E00	3.39E-02	0/177 (0%)	0/177 (0%)	6/177 (3%)	171/177 (97%)	carnitine,AMP,ADP,acetyl-coenzyme A,AICAR,creatine
5-aminoimidazole Ribonucleotide Biosynthesis I	2.27E00	3.33E-01	1/18 (6%)	0/18 (0%)	5/18 (28%)	12/18 (67%)	ATP,L-glutamic acid,L-glutamine,ADP,glycine,phosphate
Glutathione-mediated Detoxification	2.23E00	1.28E-01	0/39 (0%)	0/39 (0%)	5/39 (13%)	34/39 (87%)	glutathione,pyruvic acid,L-glutamic acid,acetyl-coenzyme A,glycine
Ethanol Degradation IV	2.23E00	1.79E-01	1/28 (4%)	0/28 (0%)	4/28 (14%)	23/28 (82%)	AMP,ATP,NADH,acetyl-coenzyme A,NAD+
Creatine-phosphate Biosynthesis	2.21E00	3.75E-01	1/8 (13%)	0/8 (0%)	2/8 (25%)	5/8 (63%)	ATP,ADP,creatine
PRPP Biosynthesis I	2.21E00	4.29E-01	1/7 (14%)	0/7 (0%)	2/7 (29%)	4/7 (57%)	D-ribose-5-phosphate,AMP,ATP
S-methyl-5'-thioadenosine Degradation II	2.21E00	6E-01	0/5 (0%)	0/5 (0%)	3/5 (60%)	2/5 (40%)	5'-methylthioadenosine,phosphate,adenine
Alanine Degradation III	2.21E00	5E-01	1/6 (17%)	0/6 (0%)	2/6 (33%)	3/6 (50%)	pyruvic acid,L-glutamic acid,2-oxoglutaric acid
Calcium Transport I	2.21E00	2.31E-01	1/13 (8%)	0/13 (0%)	2/13 (15%)	10/13 (77%)	ATP,ADP,phosphate
Alanine Biosynthesis II	2.21E00	5E-01	1/6 (17%)	0/6 (0%)	2/6 (33%)	3/6 (50%)	pyruvic acid,L-glutamic acid,2-oxoglutaric acid
Glutathione Redox Reactions II	2.21E00	4.29E-01	0/7 (0%)	0/7 (0%)	3/7 (43%)	4/7 (57%)	glutathione,NADP,glutathione disulfide
Aspartate Biosynthesis	2.21E00	4.29E-01	1/7 (14%)	0/7 (0%)	2/7 (29%)	4/7 (57%)	L-glutamic acid,L-aspartic acid,2-oxoglutaric acid
Protein Ubiquitination Pathway	2.21E00	1.12E-02	1/269 (0%)	0/269 (0%)	2/269 (1%)	266/269 (99%)	AMP,ATP,phosphate
Putrescine Degradation III	2.04E00	1.72E-01	1/29 (3%)	0/29 (0%)	4/29 (14%)	24/29 (83%)	NADH,acetyl-coenzyme A,N-acetylputrescine,GABA,NAD+
Ketogenesis	2.03E00	2E-01	0/20 (0%)	0/20 (0%)	4/20 (20%)	16/20 (80%)	NADH,acetyl-coenzyme A,acetoacetic acid,NAD+
Lipoate Biosynthesis and Incorporation II	2.03E00	4E-01	1/10 (10%)	0/10 (0%)	3/10 (30%)	6/10 (60%)	AMP,ATP,S-adenosylmethionine,L-methionine
Methylmalonyl Pathway	2.03E00	3.33E-01	1/12 (8%)	0/12 (0%)	3/12 (25%)	8/12 (67%)	ATP,succinyl-coenzyme A,ADP,phosphate
Superpathway of D-myo-inositol (1,4,5)-trisphosphate Metabolism	2.03E00	1.21E-01	1/33 (3%)	0/33 (0%)	3/33 (9%)	29/33 (88%)	ATP,ADP,phosphate,myo-inositol
Morphine Biosynthesis	2.03E00	1.38E-01	2/29 (7%)	0/29 (0%)	2/29 (7%)	25/29 (86%)	NADP,acetyl-coenzyme A,2-oxoglutaric acid,succinic acid
N-acetylglucosamine Degradation II	2.03E00	3.33E-01	2/12 (17%)	0/12 (0%)	2/12 (17%)	8/12 (67%)	ATP,glucosamine-6-phosphate,fructose-6-phosphate,ADP
Valine Degradation I	1.97E00	1.71E-01	1/35 (3%)	0/35 (0%)	5/35 (14%)	29/35 (83%)	L-valine,NADH,L-glutamic acid,FAD,2-oxoglutaric acid,NAD+
Cellular Effects of Sildenafil (Viagra)	1.88E00	3.36E-02	1/149 (1%)	0/149 (0%)	4/149 (3%)	144/149 (97%)	cyclic GMP,AMP,ATP,GMP,L-arginine
3-phosphoinositide Biosynthesis	1.88E00	2.91E-02	1/172 (1%)	0/172 (0%)	4/172 (2%)	167/172 (97%)	ATP,ADP,5'-CMP,phosphate,myo-inositol
Fatty Acid β-oxidation I	1.88E00	1.14E-01	1/44 (2%)	0/44 (0%)	4/44 (9%)	39/44 (89%)	AMP,ATP,NADH,acetyl-coenzyme A,NAD+
Inhibition of Angiogenesis by TSP1	1.85E00	7.5E-02	0/40 (0%)	0/40 (0%)	3/40 (8%)	37/40 (93%)	cyclic GMP,citrulline,L-arginine
nNOS Signaling in Neurons	1.85E00	5.88E-02	0/51 (0%)	0/51 (0%)	3/51 (6%)	48/51 (94%)	citrulline,L-glutamic acid,L-arginine
Spermidine Biosynthesis I	1.85E00	3.75E-01	0/8 (0%)	0/8 (0%)	3/8 (38%)	5/8 (63%)	5'-methylthioadenosine,S-adenosylmethionine,S-adenosyl-3-methylthiopropylamine
Glutamate Biosynthesis II	1.85E00	4.29E-01	1/7 (14%)	0/7 (0%)	2/7 (29%)	4/7 (57%)	L-glutamic acid,NADP,2-oxoglutaric acid
Glutamate Degradation X	1.85E00	4.29E-01	1/7 (14%)	0/7 (0%)	2/7 (29%)	4/7 (57%)	L-glutamic acid,NADP,2-oxoglutaric acid
GABA Receptor Signaling	1.85E00	5.45E-02	1/55 (2%)	0/55 (0%)	2/55 (4%)	52/55 (95%)	L-glutamic acid,GABA,succinic acid
Mismatch Repair in Eukaryotes	1.85E00	8.33E-02	1/24 (4%)	0/24 (0%)	1/24 (4%)	22/24 (92%)	ATP,ADP
Glutamate Dependent Acid Resistance	1.85E00	5E-01	0/4 (0%)	0/4 (0%)	2/4 (50%)	2/4 (50%)	L-glutamic acid,GABA
Superpathway of Geranylgeranyldiphosphate Biosynthesis I (via Mevalonate)	1.84E00	1.76E-01	1/34 (3%)	0/34 (0%)	5/34 (15%)	28/34 (82%)	ATP,geranyl pyrophosphate,ADP,NADP,acetyl-coenzyme A,phosphate
Mevalonate Pathway I	1.73E00	1.92E-01	1/26 (4%)	0/26 (0%)	4/26 (15%)	21/26 (81%)	ATP,ADP,NADP,acetyl-coenzyme A,phosphate
Stearate Biosynthesis I (Animals)	1.73E00	1.04E-01	1/48 (2%)	0/48 (0%)	4/48 (8%)	43/48 (90%)	AMP,ATP,stearic acid,NADP,palmitic acid
Tryptophan Degradation III (Eukaryotic)	1.64E00	1.52E-01	0/46 (0%)	0/46 (0%)	7/46 (15%)	39/46 (85%)	NADH,kynurenine,L-tryptophan,FAD,NADP,acetyl-coenzyme A,NAD+
Relaxin Signaling	1.63E00	2.52E-02	1/159 (1%)	0/159 (0%)	3/159 (2%)	155/159 (97%)	cyclic GMP,AMP,ATP,L-arginine
Sphingosine and Sphingosine-1-phosphate Metabolism	1.63E00	1.9E-01	1/21 (5%)	0/21 (0%)	3/21 (14%)	17/21 (81%)	ATP,ADP,NADP,phosphate
Sucrose Degradation V (Mammalian)	1.63E00	2.22E-01	1/18 (6%)	0/18 (0%)	3/18 (17%)	14/18 (78%)	dihydroxyacetone phosphate,ATP,ADP,(2R)-2-hydroxy-3-(phosphonooxy)-propanal
D-myo-inositol (1,4,5)-Trisphosphate Biosynthesis	1.63E00	1.05E-01	1/38 (3%)	0/38 (0%)	3/38 (8%)	34/38 (89%)	ATP,ADP,5'-CMP,myo-inositol
Tryptophan Degradation X (Mammalian, via Tryptamine)	1.63E00	1.48E-01	0/27 (0%)	0/27 (0%)	4/27 (15%)	23/27 (85%)	NADH,L-tryptophan,NADP,NAD+
Phosphatidylglycerol Biosynthesis II (Non-plastidic)	1.59E00	1.52E-01	0/33 (0%)	0/33 (0%)	5/33 (15%)	28/33 (85%)	dihydroxyacetone phosphate,sn-glycerol-3-phosphate,NADP,5'-CMP,phosphate
Glutathione Redox Reactions I	1.59E00	1.25E-01	0/24 (0%)	0/24 (0%)	3/24 (13%)	21/24 (88%)	glutathione,NADP,glutathione disulfide
Pentose Phosphate Pathway (Oxidative Branch)	1.59E00	3E-01	0/10 (0%)	0/10 (0%)	3/10 (30%)	7/10 (70%)	gluconic acid-6-phosphate,NADP,D-glucono-1,5-lactone 6-phosphate
Taurine Biosynthesis	1.59E00	3.33E-01	0/9 (0%)	0/9 (0%)	3/9 (33%)	6/9 (67%)	NADH,taurine,NAD+
D-myo-inositol (1,4,5,6)-Tetrakisphosphate Biosynthesis	1.59E00	2.19E-02	1/137 (1%)	0/137 (0%)	2/137 (1%)	134/137 (98%)	ATP,ADP,phosphate
D-myo-inositol (1,3,4)-trisphosphate Biosynthesis	1.59E00	1.2E-01	1/25 (4%)	0/25 (0%)	2/25 (8%)	22/25 (88%)	ATP,ADP,phosphate
D-myo-inositol (3,4,5,6)-tetrakisphosphate Biosynthesis	1.59E00	2.19E-02	1/137 (1%)	0/137 (0%)	2/137 (1%)	134/137 (98%)	ATP,ADP,phosphate
Methionine Salvage II (Mammalian)	1.59E00	3.33E-01	0/9 (0%)	0/9 (0%)	3/9 (33%)	6/9 (67%)	betaine,L-methionine,dimethylglycine
Cysteine Biosynthesis/Homocysteine Degradation	1.59E00	3.75E-01	0/8 (0%)	0/8 (0%)	3/8 (38%)	5/8 (63%)	L-serine,alpha-ketobutyric acid,L-cystathionine
NAD Biosynthesis III	1.59E00	3E-01	1/10 (10%)	0/10 (0%)	2/10 (20%)	7/10 (70%)	ATP,NMN,NAD+
Antioxidant Action of Vitamin C	1.59E00	2.78E-02	0/108 (0%)	0/108 (0%)	3/108 (3%)	105/108 (97%)	glutathione,NADP,glutathione disulfide
Glycine Biosynthesis II	1.59E00	5E-01	0/6 (0%)	0/6 (0%)	3/6 (50%)	3/6 (50%)	NADH,glycine,NAD+
Acetate Conversion to Acetyl-CoA	1.59E00	2.73E-01	1/11 (9%)	0/11 (0%)	2/11 (18%)	8/11 (73%)	AMP,ATP,acetyl-coenzyme A
Insulin Receptor Signaling	1.59E00	2.07E-02	2/145 (1%)	0/145 (0%)	1/145 (1%)	142/145 (98%)	AMP,ATP,D-glucose
Glutaryl-CoA Degradation	1.48E00	1.74E-01	0/23 (0%)	0/23 (0%)	4/23 (17%)	19/23 (83%)	NADH,FAD,acetyl-coenzyme A,NAD+
Serotonin and Melatonin Biosynthesis	1.48E00	2.5E-01	0/16 (0%)	0/16 (0%)	4/16 (25%)	12/16 (75%)	S-adenosylhomocysteine,L-tryptophan,acetyl-coenzyme A,S-adenosylmethionine
iNOS Signaling	1.4E00	3.85E-02	0/52 (0%)	0/52 (0%)	2/52 (4%)	50/52 (96%)	citrulline,L-arginine
Asparagine Degradation I	1.4E00	4E-01	0/5 (0%)	0/5 (0%)	2/5 (40%)	3/5 (60%)	L-asparagine,L-aspartic acid
Fatty Acid α-oxidation	1.4E00	9.09E-02	0/22 (0%)	0/22 (0%)	2/22 (9%)	20/22 (91%)	NADH,NAD+
L-serine Degradation	1.4E00	3.33E-01	0/6 (0%)	0/6 (0%)	2/6 (33%)	4/6 (67%)	pyruvic acid,L-serine
Glutamine Degradation I	1.4E00	4E-01	0/5 (0%)	0/5 (0%)	2/5 (40%)	3/5 (60%)	L-glutamic acid,L-glutamine
D-myo-inositol-5-phosphate Metabolism	1.39E00	1.94E-02	1/155 (1%)	0/155 (0%)	2/155 (1%)	152/155 (98%)	ATP,ADP,phosphate
Chondroitin and Dermatan Biosynthesis	1.39E00	2.31E-01	1/13 (8%)	0/13 (0%)	2/13 (15%)	10/13 (77%)	chondroitin,UDP,UDP-glucuronic acid
Glycine Cleavage Complex	1.39E00	2E-01	0/15 (0%)	0/15 (0%)	3/15 (20%)	12/15 (80%)	NADH,glycine,NAD+
L-cysteine Degradation III	1.39E00	3.33E-01	1/9 (11%)	0/9 (0%)	2/9 (22%)	6/9 (67%)	pyruvic acid,L-glutamic acid,2-oxoglutaric acid
Methylglyoxal Degradation III	1.39E00	1.76E-01	0/17 (0%)	0/17 (0%)	3/17 (18%)	14/17 (82%)	NADH,NADP,NAD+
Cardiolipin Biosynthesis II	1.39E00	3.33E-01	0/9 (0%)	0/9 (0%)	3/9 (33%)	6/9 (67%)	sn-glycerol-3-phosphate,5'-CMP,phosphate
L-cysteine Degradation I	1.39E00	2.73E-01	1/11 (9%)	0/11 (0%)	2/11 (18%)	8/11 (73%)	pyruvic acid,L-glutamic acid,2-oxoglutaric acid
Vitamin-C Transport	1.39E00	1.36E-01	0/22 (0%)	0/22 (0%)	3/22 (14%)	19/22 (86%)	glutathione,NADP,glutathione disulfide
Glutamate Receptor Signaling	1.39E00	4.35E-02	0/69 (0%)	0/69 (0%)	3/69 (4%)	66/69 (96%)	L-glutamic acid,L-glutamine,glycine
Arsenate Detoxification I (Glutaredoxin)	1.34E00	2E-01	0/20 (0%)	0/20 (0%)	4/20 (20%)	16/20 (80%)	glutathione,S-adenosylhomocysteine,S-adenosylmethionine,glutathione disulfide
Salvage Pathways of Pyrimidine Deoxyribonucleotides	1.34E00	2E-01	1/20 (5%)	0/20 (0%)	3/20 (15%)	16/20 (80%)	thymidine,ATP,ADP,phosphate
Bile Acid Biosynthesis, Neutral Pathway	1.25E00	1.38E-01	1/58 (2%)	0/58 (0%)	7/58 (12%)	50/58 (86%)	cholesterol,AMP,ATP,NADH,NADP,glycine,taurine,NAD+
eNOS Signaling	1.23E00	2.7E-02	1/148 (1%)	0/148 (0%)	3/148 (2%)	144/148 (97%)	cyclic GMP,citrulline,ATP,L-arginine
Sertoli Cell-Sertoli Cell Junction Signaling	1.22E00	1.55E-02	1/194 (1%)	0/194 (0%)	2/194 (1%)	191/194 (98%)	cyclic GMP,ATP,L-arginine
1D-myo-inositol Hexakisphosphate Biosynthesis II (Mammalian)	1.22E00	1.07E-01	1/28 (4%)	0/28 (0%)	2/28 (7%)	25/28 (89%)	ATP,ADP,phosphate
D-glucuronate Degradation I	1.22E00	2.31E-01	0/13 (0%)	0/13 (0%)	3/13 (23%)	10/13 (77%)	NADH,NADP,NAD+
Methylglyoxal Degradation VI	1.22E00	2.5E-01	0/12 (0%)	0/12 (0%)	3/12 (25%)	9/12 (75%)	pyruvic acid,NADH,NAD+
Calcium Signaling	1.22E00	1.48E-02	1/203 (0%)	0/203 (0%)	2/203 (1%)	200/203 (99%)	ATP,L-glutamic acid,ADP
Maturity Onset Diabetes of Young (MODY) Signaling	1.14E00	6.9E-02	2/29 (7%)	0/29 (0%)	0/29 (0%)	27/29 (93%)	ATP,D-glucose
Antiproliferative Role of Somatostatin Receptor 2	1.14E00	2.94E-02	0/68 (0%)	0/68 (0%)	2/68 (3%)	66/68 (97%)	cyclic GMP,L-arginine
Leptin Signaling in Obesity	1.14E00	2.41E-02	1/83 (1%)	0/83 (0%)	1/83 (1%)	81/83 (98%)	AMP,ATP
Retinoate Biosynthesis I	1.14E00	5.88E-02	0/34 (0%)	0/34 (0%)	2/34 (6%)	32/34 (94%)	NADH,NAD+
Retinoate Biosynthesis II	1.14E00	2.22E-01	0/9 (0%)	0/9 (0%)	2/9 (22%)	7/9 (78%)	NADH,NAD+
Glycine Biosynthesis III	1.14E00	3.33E-01	0/6 (0%)	0/6 (0%)	2/6 (33%)	4/6 (67%)	pyruvic acid,glycine
D-myo-inositol (1,4,5)-trisphosphate Degradation	1.14E00	8.7E-02	0/23 (0%)	0/23 (0%)	2/23 (9%)	21/23 (91%)	phosphate,myo-inositol
Myo-inositol Biosynthesis	1.14E00	2.5E-01	0/8 (0%)	0/8 (0%)	2/8 (25%)	6/8 (75%)	phosphate,myo-inositol
Sorbitol Degradation I	1.14E00	4E-01	0/5 (0%)	0/5 (0%)	2/5 (40%)	3/5 (60%)	NADH,NAD+
Lipoate Salvage and Modification	1.14E00	3.33E-01	1/6 (17%)	0/6 (0%)	1/6 (17%)	4/6 (67%)	AMP,ATP
Glycine Biosynthesis I	1.14E00	3.33E-01	0/6 (0%)	0/6 (0%)	2/6 (33%)	4/6 (67%)	glycine,L-serine
Tyrosine Biosynthesis IV	1.14E00	2.86E-01	0/7 (0%)	0/7 (0%)	2/7 (29%)	5/7 (71%)	L-phenylalanine,L-tyrosine
cAMP-mediated signaling	1.14E00	9.01E-03	1/222 (0%)	0/222 (0%)	1/222 (0%)	220/222 (99%)	AMP,ATP
Dopamine-DARPP32 Feedback in cAMP Signaling	1.12E00	2.22E-02	1/180 (1%)	0/180 (0%)	3/180 (2%)	176/180 (98%)	cyclic GMP,ATP,L-glutamic acid,glycine
Dopamine Degradation	1.12E00	1.14E-01	0/35 (0%)	0/35 (0%)	4/35 (11%)	31/35 (89%)	S-adenosylhomocysteine,NADH,S-adenosylmethionine,NAD+
Type II Diabetes Mellitus Signaling	1.09E00	3.03E-02	2/165 (1%)	0/165 (0%)	3/165 (2%)	160/165 (97%)	ATP,pyruvic acid,glucosamine-6-phosphate,D-glucose,fructose-1,6-diphosphate
Heparan Sulfate Biosynthesis (Late Stages)	1.09E00	5E-02	0/60 (0%)	0/60 (0%)	3/60 (5%)	57/60 (95%)	UDP-N-acetylglucosamine,UDP,UDP-glucuronic acid
Choline Biosynthesis III	1.09E00	1.36E-01	0/22 (0%)	0/22 (0%)	3/22 (14%)	19/22 (86%)	choline,phosphorylcholine,5'-CMP
GDP-glucose Biosynthesis	1.09E00	1.88E-01	1/16 (6%)	0/16 (0%)	2/16 (13%)	13/16 (81%)	alpha-D-glucose 6-phosphate,ATP,ADP
Galactose Degradation I (Leloir Pathway)	1.09E00	1.88E-01	1/16 (6%)	0/16 (0%)	2/16 (13%)	13/16 (81%)	ATP,ADP,UDP-D-glucose
dTMP De Novo Biosynthesis	1.09E00	2.14E-01	0/14 (0%)	0/14 (0%)	3/14 (21%)	11/14 (79%)	NADP,glycine,L-serine
Ubiquinol-10 Biosynthesis (Eukaryotic)	1.03E00	1.38E-01	0/29 (0%)	0/29 (0%)	4/29 (14%)	25/29 (86%)	S-adenosylhomocysteine,NADP,4-hydroxybenzoic acid,S-adenosylmethionine
Corticotropin Releasing Hormone Signaling	9.69E-01	2.22E-02	1/135 (1%)	0/135 (0%)	2/135 (1%)	132/135 (98%)	cyclic GMP,ATP,L-arginine
P2Y Purigenic Receptor Signaling Pathway	9.69E-01	2.14E-02	1/140 (1%)	0/140 (0%)	2/140 (1%)	137/140 (98%)	ATP,ADP,UDP
Phosphatidylethanolamine Biosynthesis II	9.69E-01	1.67E-01	1/18 (6%)	0/18 (0%)	2/18 (11%)	15/18 (83%)	ATP,ADP,5'-CMP
Pyridoxal 5'-phosphate Salvage Pathway	9.69E-01	4.11E-02	1/73 (1%)	0/73 (0%)	2/73 (3%)	70/73 (96%)	ATP,ADP,pyridoxine
Phospholipases	9.69E-01	4.62E-02	1/65 (2%)	0/65 (0%)	2/65 (3%)	62/65 (95%)	choline,phosphorylcholine,1-acylglycerophosphocholine
Tryptophan Degradation to 2-amino-3-carboxymuconate Semialdehyde	9.69E-01	1.76E-01	0/17 (0%)	0/17 (0%)	3/17 (18%)	14/17 (82%)	kynurenine,L-tryptophan,NADP
Glucocorticoid Biosynthesis	9.69E-01	1.67E-01	0/18 (0%)	0/18 (0%)	3/18 (17%)	15/18 (83%)	NADH,NADP,NAD+
LXR/RXR Activation	9.52E-01	1.44E-02	0/139 (0%)	0/139 (0%)	2/139 (1%)	137/139 (99%)	cholesterol,acetyl-coenzyme A
nNOS Signaling in Skeletal Muscle Cells	9.52E-01	7.69E-02	0/26 (0%)	0/26 (0%)	2/26 (8%)	24/26 (92%)	citrulline,L-arginine
Nicotine Degradation III	9.52E-01	4.55E-02	0/66 (0%)	0/66 (0%)	3/66 (5%)	63/66 (95%)	nicotine,UDP,UDP-glucuronic acid
Trehalose Degradation II (Trehalase)	9.52E-01	2.86E-01	1/7 (14%)	0/7 (0%)	1/7 (14%)	5/7 (71%)	ATP,ADP
Methylglyoxal Degradation I	9.52E-01	1.82E-01	0/11 (0%)	0/11 (0%)	2/11 (18%)	9/11 (82%)	glutathione,pyruvic acid
Branched-chain α-keto acid Dehydrogenase Complex	9.52E-01	2.22E-01	0/9 (0%)	0/9 (0%)	2/9 (22%)	7/9 (78%)	NADH,NAD+
Rapoport-Luebering Glycolytic Shunt	9.52E-01	2.22E-01	0/9 (0%)	0/9 (0%)	2/9 (22%)	7/9 (78%)	1,3-diphospho-D-glycerate,phosphate
N-acetylglucosamine Degradation I	9.52E-01	2.5E-01	1/8 (13%)	0/8 (0%)	1/8 (13%)	6/8 (75%)	glucosamine-6-phosphate,fructose-6-phosphate
PI3K/AKT Signaling	9.52E-01	1.33E-02	0/150 (0%)	0/150 (0%)	2/150 (1%)	148/150 (99%)	citrulline,L-arginine
Basal Cell Carcinoma Signaling	9.22E-01	1.33E-02	0/75 (0%)	0/75 (0%)	1/75 (1%)	74/75 (99%)	cholesterol
Role of Lipids/Lipid Rafts in the Pathogenesis of Influenza	9.22E-01	4E-02	0/25 (0%)	0/25 (0%)	1/25 (4%)	24/25 (96%)	cholesterol
Superpathway of Inositol Phosphate Compounds	8.84E-01	2.22E-02	1/225 (0%)	0/225 (0%)	4/225 (2%)	220/225 (98%)	ATP,ADP,5'-CMP,phosphate,myo-inositol
CDP-diacylglycerol Biosynthesis I	8.69E-01	1.11E-01	0/27 (0%)	0/27 (0%)	3/27 (11%)	24/27 (89%)	dihydroxyacetone phosphate,sn-glycerol-3-phosphate,NADP
Coenzyme A Biosynthesis	8.69E-01	2.14E-01	1/14 (7%)	0/14 (0%)	2/14 (14%)	11/14 (79%)	ATP,ADP,5'-CMP
Catecholamine Biosynthesis	8.69E-01	2E-01	0/15 (0%)	0/15 (0%)	3/15 (20%)	12/15 (80%)	S-adenosylhomocysteine,S-adenosylmethionine,L-tyrosine
Triacylglycerol Biosynthesis	8.69E-01	6.52E-02	1/46 (2%)	0/46 (0%)	2/46 (4%)	43/46 (93%)	sn-glycerol-3-phosphate,1-acylglycerophosphocholine,phosphate
Mineralocorticoid Biosynthesis	8.69E-01	1.67E-01	0/18 (0%)	0/18 (0%)	3/18 (17%)	15/18 (83%)	NADH,NADP,NAD+
Serotonin Degradation	8.66E-01	5.8E-02	0/69 (0%)	0/69 (0%)	4/69 (6%)	65/69 (94%)	NADH,UDP,UDP-glucuronic acid,NAD+
Noradrenaline and Adrenaline Degradation	8.66E-01	8.16E-02	0/49 (0%)	0/49 (0%)	4/49 (8%)	45/49 (92%)	S-adenosylhomocysteine,NADH,S-adenosylmethionine,NAD+
Neuroprotective Role of THOP1 in Alzheimer's Disease	8.1E-01	3.64E-02	1/55 (2%)	0/55 (0%)	1/55 (2%)	53/55 (96%)	glutathione,ATP
Fatty Acid Activation	8.1E-01	1.05E-01	1/19 (5%)	0/19 (0%)	1/19 (5%)	17/19 (89%)	AMP,ATP
Glycogen Degradation III	8.1E-01	1.18E-01	0/17 (0%)	0/17 (0%)	2/17 (12%)	15/17 (88%)	alpha-D-glucose 6-phosphate,phosphate
Glycogen Degradation II	8.1E-01	1.33E-01	0/15 (0%)	0/15 (0%)	2/15 (13%)	13/15 (87%)	alpha-D-glucose 6-phosphate,phosphate
GDP-L-fucose Biosynthesis II (from L-fucose)	8.1E-01	2.22E-01	1/9 (11%)	0/9 (0%)	1/9 (11%)	7/9 (78%)	ATP,ADP
Sulfate Activation for Sulfonation	8.1E-01	2.5E-01	1/8 (13%)	0/8 (0%)	1/8 (13%)	6/8 (75%)	ATP,ADP
Glycogen Biosynthesis II (from UDP-D-Glucose)	8.1E-01	1.67E-01	0/12 (0%)	0/12 (0%)	2/12 (17%)	10/12 (83%)	UDP,UDP-D-glucose
1D-myo-inositol Hexakisphosphate Biosynthesis V (from Ins(1,3,4)P3)	8.1E-01	2E-01	1/10 (10%)	0/10 (0%)	1/10 (10%)	8/10 (80%)	ATP,ADP
Acetone Degradation I (to Methylglyoxal)	8.1E-01	5.71E-02	0/35 (0%)	0/35 (0%)	2/35 (6%)	33/35 (94%)	NADP,acetoacetic acid
Formaldehyde Oxidation II (Glutathione-dependent)	8.1E-01	2E-01	0/10 (0%)	0/10 (0%)	2/10 (20%)	8/10 (80%)	glutathione,NADP
Pyrimidine Deoxyribonucleotides De Novo Biosynthesis I	7.97E-01	9.76E-02	1/41 (2%)	0/41 (0%)	3/41 (7%)	37/41 (90%)	ATP,ADP,UDP,CDP
Androgen Biosynthesis	7.82E-01	1.25E-01	0/24 (0%)	0/24 (0%)	3/24 (13%)	21/24 (88%)	NADH,NADP,NAD+
The Visual Cycle	7.82E-01	1.07E-01	0/28 (0%)	0/28 (0%)	3/28 (11%)	25/28 (89%)	NADH,NADP,NAD+
Gap Junction Signaling	7.06E-01	1.7E-02	1/176 (1%)	0/176 (0%)	2/176 (1%)	173/176 (98%)	cyclic GMP,ATP,L-glutamic acid
Heparan Sulfate Biosynthesis	7.06E-01	4.17E-02	0/72 (0%)	0/72 (0%)	3/72 (4%)	69/72 (96%)	UDP-N-acetylglucosamine,UDP,UDP-glucuronic acid
Uracil Degradation II (Reductive)	6.98E-01	1.82E-01	0/11 (0%)	0/11 (0%)	2/11 (18%)	9/11 (82%)	beta-alanine,NADP
γ-linolenate Biosynthesis II (Animals)	6.98E-01	8.33E-02	1/24 (4%)	0/24 (0%)	1/24 (4%)	22/24 (92%)	AMP,ATP
Guanine and Guanosine Salvage I	6.98E-01	2.22E-01	0/9 (0%)	0/9 (0%)	2/9 (22%)	7/9 (78%)	GMP,phosphate
Phenylethylamine Degradation I	6.98E-01	1.82E-01	0/11 (0%)	0/11 (0%)	2/11 (18%)	9/11 (82%)	NADH,NAD+
Inositol Pyrophosphates Biosynthesis	6.98E-01	1.25E-01	1/16 (6%)	0/16 (0%)	1/16 (6%)	14/16 (88%)	ATP,ADP
Ceramide Degradation	6.98E-01	1.43E-01	1/14 (7%)	0/14 (0%)	1/14 (7%)	12/14 (86%)	ATP,ADP
Xanthine and Xanthosine Salvage	6.98E-01	2.22E-01	0/9 (0%)	0/9 (0%)	2/9 (22%)	7/9 (78%)	phosphate,xanthine
Glycoaminoglycan-protein Linkage Region Biosynthesis	6.98E-01	1.33E-01	0/15 (0%)	0/15 (0%)	2/15 (13%)	13/15 (87%)	UDP,UDP-glucuronic acid
Pregnenolone Biosynthesis	6.98E-01	1.54E-01	0/13 (0%)	0/13 (0%)	2/13 (15%)	11/13 (85%)	cholesterol,NADP
Circadian Rhythm Signaling	6.47E-01	2.7E-02	0/37 (0%)	0/37 (0%)	1/37 (3%)	36/37 (97%)	L-glutamic acid
Caveolar-mediated Endocytosis Signaling	6.47E-01	1.2E-02	0/83 (0%)	0/83 (0%)	1/83 (1%)	82/83 (99%)	cholesterol
HIF1α Signaling	6.47E-01	9.17E-03	0/109 (0%)	0/109 (0%)	1/109 (1%)	108/109 (99%)	pyruvic acid
Melanocyte Development and Pigmentation Signaling	6.47E-01	1.08E-02	1/93 (1%)	0/93 (0%)	0/93 (0%)	92/93 (99%)	ATP
Renal Cell Carcinoma Signaling	6.47E-01	1.28E-02	0/78 (0%)	0/78 (0%)	1/78 (1%)	77/78 (99%)	fumaric acid
Bupropion Degradation	6.47E-01	3.12E-02	0/32 (0%)	0/32 (0%)	1/32 (3%)	31/32 (97%)	glycine
Thioredoxin Pathway	6.47E-01	1.25E-01	0/8 (0%)	0/8 (0%)	1/8 (13%)	7/8 (88%)	NADP
Glutamate Removal from Folates	6.47E-01	3.33E-01	0/3 (0%)	0/3 (0%)	1/3 (33%)	2/3 (67%)	L-glutamic acid
Histamine Biosynthesis	6.47E-01	3.33E-01	0/3 (0%)	0/3 (0%)	1/3 (33%)	2/3 (67%)	L-histidine
Putrescine Biosynthesis III	6.47E-01	2.5E-01	0/4 (0%)	0/4 (0%)	1/4 (25%)	3/4 (75%)	L-ornithine
D-mannose Degradation	6.47E-01	3.33E-01	1/3 (33%)	0/3 (0%)	0/3 (0%)	2/3 (67%)	fructose-6-phosphate
UDP-N-acetyl-D-galactosamine Biosynthesis I	6.47E-01	3.33E-01	0/3 (0%)	0/3 (0%)	1/3 (33%)	2/3 (67%)	UDP-N-acetylglucosamine
Endothelin-1 Signaling	6.39E-01	1.6E-02	1/187 (1%)	0/187 (0%)	2/187 (1%)	184/187 (98%)	cyclic GMP,ATP,L-arginine
Synaptic Long Term Potentiation	6.07E-01	1.59E-02	1/126 (1%)	0/126 (0%)	1/126 (1%)	124/126 (98%)	ATP,L-glutamic acid
CREB Signaling in Neurons	6.07E-01	1.02E-02	1/197 (1%)	0/197 (0%)	1/197 (1%)	195/197 (99%)	ATP,L-glutamic acid
Tetrapyrrole Biosynthesis II	6.07E-01	1.54E-01	0/13 (0%)	0/13 (0%)	2/13 (15%)	11/13 (85%)	succinyl-coenzyme A,glycine
Cardiac β-adrenergic Signaling	6.07E-01	1.3E-02	1/154 (1%)	0/154 (0%)	1/154 (1%)	152/154 (99%)	AMP,ATP
Phototransduction Pathway	6.07E-01	3.08E-02	0/65 (0%)	0/65 (0%)	2/65 (3%)	63/65 (97%)	cyclic GMP,GMP
G-Protein Coupled Receptor Signaling	6.07E-01	7.35E-03	1/272 (0%)	0/272 (0%)	1/272 (0%)	270/272 (99%)	AMP,ATP
Dermatan Sulfate Biosynthesis	5.79E-01	4.29E-02	1/70 (1%)	0/70 (0%)	2/70 (3%)	67/70 (96%)	chondroitin,UDP,UDP-glucuronic acid
Sperm Motility	5.79E-01	2.17E-02	1/138 (1%)	0/138 (0%)	2/138 (1%)	135/138 (98%)	cyclic GMP,AMP,ATP
Amyotrophic Lateral Sclerosis Signaling	5.31E-01	1.63E-02	0/123 (0%)	0/123 (0%)	2/123 (2%)	121/123 (98%)	L-glutamic acid,L-glutamine
Synaptic Long Term Depression	5.31E-01	1.32E-02	0/152 (0%)	0/152 (0%)	2/152 (1%)	150/152 (99%)	cyclic GMP,L-glutamic acid
Ceramide Biosynthesis	5.31E-01	1.25E-01	0/16 (0%)	0/16 (0%)	2/16 (13%)	14/16 (88%)	NADP,L-serine
S-methyl-5-thio-α-D-ribose 1-phosphate Degradation	5.31E-01	1.33E-01	0/15 (0%)	0/15 (0%)	2/15 (13%)	13/15 (87%)	phosphate,L-methionine
2-amino-3-carboxymuconate Semialdehyde Degradation to Glutaryl-CoA	5.31E-01	1.82E-01	0/11 (0%)	0/11 (0%)	2/11 (18%)	9/11 (82%)	NADH,NAD+
Chondroitin Sulfate Biosynthesis (Late Stages)	5.31E-01	3.77E-02	1/53 (2%)	0/53 (0%)	1/53 (2%)	51/53 (96%)	chondroitin,UDP
Histidine Degradation VI	5.31E-01	1E-01	1/20 (5%)	0/20 (0%)	1/20 (5%)	18/20 (90%)	2-oxoglutaric acid,L-histidine
Molybdenum Cofactor Biosynthesis	5.31E-01	1.25E-01	1/16 (6%)	0/16 (0%)	1/16 (6%)	14/16 (88%)	AMP,ATP
Chondroitin Sulfate Biosynthesis	5.25E-01	4.35E-02	1/69 (1%)	0/69 (0%)	2/69 (3%)	66/69 (96%)	chondroitin,UDP,UDP-glucuronic acid
IL-1 Signaling	4.97E-01	9.35E-03	1/107 (1%)	0/107 (0%)	0/107 (0%)	106/107 (99%)	ATP
Gαi Signaling	4.97E-01	7.52E-03	1/133 (1%)	0/133 (0%)	0/133 (0%)	132/133 (99%)	ATP
Spermine and Spermidine Degradation I	4.67E-01	1.43E-01	0/14 (0%)	0/14 (0%)	2/14 (14%)	12/14 (86%)	spermine,acetyl-coenzyme A
Histidine Degradation III	4.67E-01	1.11E-01	0/18 (0%)	0/18 (0%)	2/18 (11%)	16/18 (89%)	L-glutamic acid,L-histidine
Palmitate Biosynthesis I (Animals)	4.67E-01	5.41E-02	0/37 (0%)	0/37 (0%)	2/37 (5%)	35/37 (95%)	NADP,palmitic acid
Dolichol and Dolichyl Phosphate Biosynthesis	4.13E-01	1.54E-01	0/13 (0%)	0/13 (0%)	2/13 (15%)	11/13 (85%)	NADP,CDP
Melatonin Degradation I	4.13E-01	3.39E-02	0/59 (0%)	0/59 (0%)	2/59 (3%)	57/59 (97%)	UDP,UDP-glucuronic acid
Leukotriene Biosynthesis	4.13E-01	8E-02	0/25 (0%)	0/25 (0%)	2/25 (8%)	23/25 (92%)	glutathione,glycine
IL-12 Signaling and Production in Macrophages	3.98E-01	6.49E-03	1/154 (1%)	0/154 (0%)	0/154 (0%)	153/154 (99%)	D-glucose
Neuropathic Pain Signaling In Dorsal Horn Neurons	3.98E-01	9.26E-03	0/108 (0%)	0/108 (0%)	1/108 (1%)	107/108 (99%)	L-glutamic acid
CDK5 Signaling	3.98E-01	1.04E-02	1/96 (1%)	0/96 (0%)	0/96 (0%)	95/96 (99%)	ATP
Growth Hormone Signaling	3.98E-01	1.3E-02	1/77 (1%)	0/77 (0%)	0/77 (0%)	76/77 (99%)	D-glucose
L-dopachrome Biosynthesis	3.98E-01	1.67E-01	0/6 (0%)	0/6 (0%)	1/6 (17%)	5/6 (83%)	L-tyrosine
L-cysteine Degradation II	3.98E-01	2E-01	0/5 (0%)	0/5 (0%)	1/5 (20%)	4/5 (80%)	pyruvic acid
Phosphatidylethanolamine Biosynthesis III	3.98E-01	2E-01	0/5 (0%)	0/5 (0%)	1/5 (20%)	4/5 (80%)	L-serine
Gαs Signaling	3.98E-01	8.26E-03	1/121 (1%)	0/121 (0%)	0/121 (0%)	120/121 (99%)	ATP
Dolichyl-diphosphooligosaccharide Biosynthesis	3.96E-01	7.69E-02	0/39 (0%)	0/39 (0%)	3/39 (8%)	36/39 (92%)	UDP-N-acetylglucosamine,UDP,UDP-D-glucose
Protein Kinase A Signaling	3.66E-01	5.09E-03	1/393 (0%)	0/393 (0%)	1/393 (0%)	391/393 (99%)	ATP,L-tyrosine
PPARα/RXRα Activation	3.26E-01	5.32E-03	1/188 (1%)	0/188 (0%)	0/188 (0%)	187/188 (99%)	ATP
Colorectal Cancer Metastasis Signaling	3.26E-01	3.88E-03	1/258 (0%)	0/258 (0%)	0/258 (0%)	257/258 (100%)	ATP
Netrin Signaling	3.26E-01	1.85E-02	0/54 (0%)	0/54 (0%)	1/54 (2%)	53/54 (98%)	cyclic GMP
Dermatan Sulfate Biosynthesis (Late Stages)	3.26E-01	2.17E-02	1/46 (2%)	0/46 (0%)	0/46 (0%)	45/46 (98%)	chondroitin
α-tocopherol Degradation	3.26E-01	1E-01	0/10 (0%)	0/10 (0%)	1/10 (10%)	9/10 (90%)	NADP
Fatty Acid Biosynthesis Initiation II	3.26E-01	1.43E-01	0/7 (0%)	0/7 (0%)	1/7 (14%)	6/7 (86%)	acetyl-coenzyme A
GDP-L-fucose Biosynthesis I (from GDP-D-mannose)	3.26E-01	1.43E-01	0/7 (0%)	0/7 (0%)	1/7 (14%)	6/7 (86%)	NADP
Trans, trans-farnesyl Diphosphate Biosynthesis	3.26E-01	1.11E-01	0/9 (0%)	0/9 (0%)	1/9 (11%)	8/9 (89%)	geranyl pyrophosphate
Superpathway of Cholesterol Biosynthesis	3.06E-01	8.33E-02	1/84 (1%)	0/84 (0%)	6/84 (7%)	77/84 (92%)	cholesterol,ATP,geranyl pyrophosphate,ADP,NADP,acetyl-coenzyme A,phosphate
Heme Biosynthesis II	2.89E-01	8.7E-02	0/23 (0%)	0/23 (0%)	2/23 (9%)	21/23 (91%)	succinyl-coenzyme A,glycine
Dopamine Receptor Signaling	2.89E-01	2.11E-02	1/95 (1%)	0/95 (0%)	1/95 (1%)	93/95 (98%)	ATP,L-tyrosine
Axonal Guidance Signaling	2.71E-01	2.09E-03	0/478 (0%)	0/478 (0%)	1/478 (0%)	477/478 (100%)	cyclic GMP
Huntington's Disease Signaling	2.71E-01	4.1E-03	0/244 (0%)	0/244 (0%)	1/244 (0%)	243/244 (100%)	L-glutamic acid
Virus Entry via Endocytic Pathways	2.71E-01	9.9E-03	0/101 (0%)	0/101 (0%)	1/101 (1%)	100/101 (99%)	cholesterol
Melatonin Signaling	2.71E-01	1.28E-02	0/78 (0%)	0/78 (0%)	1/78 (1%)	77/78 (99%)	cyclic GMP
GNRH Signaling	2.71E-01	6.85E-03	1/146 (1%)	0/146 (0%)	0/146 (0%)	145/146 (99%)	ATP
mTOR Signaling	2.71E-01	4.9E-03	0/204 (0%)	0/204 (0%)	1/204 (0%)	203/204 (100%)	AMP
Breast Cancer Regulation by Stathmin1	2.71E-01	4.74E-03	1/211 (0%)	0/211 (0%)	0/211 (0%)	210/211 (100%)	ATP
1,25-dihydroxyvitamin D3 Biosynthesis	2.71E-01	1E-01	0/10 (0%)	0/10 (0%)	1/10 (10%)	9/10 (90%)	NADP
Thymine Degradation	2.71E-01	9.09E-02	0/11 (0%)	0/11 (0%)	1/11 (9%)	10/11 (91%)	NADP
Oxidized GTP and dGTP Detoxification	2.71E-01	9.09E-02	0/11 (0%)	0/11 (0%)	1/11 (9%)	10/11 (91%)	dGTP
Sphingomyelin Metabolism	2.71E-01	6.25E-02	0/16 (0%)	0/16 (0%)	1/16 (6%)	15/16 (94%)	phosphorylcholine
Production of Nitric Oxide and Reactive Oxygen Species in Macrophages	2.28E-01	4.72E-03	0/212 (0%)	0/212 (0%)	1/212 (0%)	211/212 (100%)	ADP
Role of NFAT in Cardiac Hypertrophy	2.28E-01	5.03E-03	1/199 (1%)	0/199 (0%)	0/199 (0%)	198/199 (99%)	ATP
Chondroitin Sulfate Degradation (Metazoa)	2.28E-01	4.76E-02	1/21 (5%)	0/21 (0%)	0/21 (0%)	20/21 (95%)	chondroitin
Epoxysqualene Biosynthesis	2.28E-01	1.11E-01	0/9 (0%)	0/9 (0%)	1/9 (11%)	8/9 (89%)	NADP
Heme Degradation	2.28E-01	9.09E-02	0/11 (0%)	0/11 (0%)	1/11 (9%)	10/11 (91%)	NADP
3-phosphoinositide Degradation	2.28E-01	6.45E-03	0/155 (0%)	0/155 (0%)	1/155 (1%)	154/155 (99%)	phosphate
GDP-mannose Biosynthesis	2.28E-01	7.69E-02	1/13 (8%)	0/13 (0%)	0/13 (0%)	12/13 (92%)	fructose-6-phosphate
CXCR4 Signaling	1.93E-01	5.81E-03	1/172 (1%)	0/172 (0%)	0/172 (0%)	171/172 (99%)	ATP
Molecular Mechanisms of Cancer	1.93E-01	2.63E-03	1/380 (0%)	0/380 (0%)	0/380 (0%)	379/380 (100%)	ATP
Tetrahydrobiopterin Biosynthesis I	1.93E-01	9.09E-02	0/11 (0%)	0/11 (0%)	1/11 (9%)	10/11 (91%)	NADP
Gαq Signaling	1.93E-01	5.95E-03	0/168 (0%)	0/168 (0%)	1/168 (1%)	167/168 (99%)	choline

## Sheet: A2780_50nM+NA
© 2000-2013 Ingenuity Systems, Inc. All rights reserved.
Ingenuity Canonical Pathways	-log(p-value)	Ratio	Downregulated	No change	Upregulated	No overlap with dataset	Molecules
Gluconeogenesis I	9.65E00	3.26E-01	7/46 (15%)	0/46 (0%)	8/46 (17%)	31/46 (67%)	dihydroxyacetone phosphate,AMP,ATP,NADH,L-malic acid,ADP,fructose-1,6-diphosphate,phosphoenolpyruvate,NAD+,pyruvic acid,fructose-6-phosphate,1,3-diphospho-D-glycerate,NADP,phosphate,(2R)-2-hydroxy-3-(phosphonooxy)-propanal
Glycolysis I	9.58E00	3.33E-01	6/39 (15%)	0/39 (0%)	7/39 (18%)	26/39 (67%)	dihydroxyacetone phosphate,AMP,ATP,NADH,ADP,fructose-1,6-diphosphate,phosphoenolpyruvate,NAD+,pyruvic acid,fructose-6-phosphate,1,3-diphospho-D-glycerate,phosphate,(2R)-2-hydroxy-3-(phosphonooxy)-propanal
Superpathway of Citrulline Metabolism	9.57E00	4.21E-01	4/38 (11%)	0/38 (0%)	12/38 (32%)	22/38 (58%)	citrulline,carbamoyl phosphate,AMP,ATP,L-glutamine,ADP,fumaric acid,2-oxoglutaric acid,L-glutamic acid,L-proline,NADP,phosphate,urea,L-aspartic acid,L-arginine,L-ornithine
Arginine Biosynthesis IV	8.49E00	5.42E-01	2/24 (8%)	0/24 (0%)	11/24 (46%)	11/24 (46%)	carbamoyl phosphate,citrulline,AMP,ATP,ADP,fumaric acid,2-oxoglutaric acid,L-glutamic acid,NADP,phosphate,L-aspartic acid,L-arginine,L-ornithine
Citrulline Biosynthesis	8.49E00	5E-01	4/26 (15%)	0/26 (0%)	9/26 (35%)	13/26 (50%)	carbamoyl phosphate,citrulline,ATP,L-glutamine,ADP,2-oxoglutaric acid,L-glutamic acid,L-proline,NADP,urea,phosphate,L-arginine,L-ornithine
TCA Cycle II (Eukaryotic)	8.49E00	3.25E-01	5/40 (13%)	0/40 (0%)	8/40 (20%)	27/40 (68%)	ATP,NADH,L-malic acid,succinyl-coenzyme A,ADP,fumaric acid,2-oxoglutaric acid,citric acid,succinic acid,NAD+,cis-aconitic acid,acetyl-coenzyme A,phosphate
Superpathway of Methionine Degradation	8.4E00	2.77E-01	6/65 (9%)	0/65 (0%)	12/65 (18%)	47/65 (72%)	ATP,NADH,succinyl-coenzyme A,ADP,betaine,adenosine,2-oxoglutaric acid,L-methionine,alpha-ketobutyric acid,L-cystathionine,NAD+,S-adenosylhomocysteine,pyruvic acid,L-glutamic acid,phosphate,S-adenosylmethionine,L-serine,dimethylglycine
tRNA Charging	8.02E00	2.47E-01	2/81 (2%)	0/81 (0%)	18/81 (22%)	61/81 (75%)	ATP,AMP,L-phenylalanine,L-glutamine,L-asparagine,L-tryptophan,glycine,L-methionine,L-histidine,L-valine,L-leucine,L-isoleucine,L-glutamic acid,L-proline,L-threonine,L-serine,L-aspartic acid,L-arginine,L-tyrosine,L-lysine
Urea Cycle	7.86E00	5.5E-01	2/20 (10%)	0/20 (0%)	9/20 (45%)	9/20 (45%)	carbamoyl phosphate,citrulline,AMP,ATP,ADP,urea,phosphate,fumaric acid,L-aspartic acid,L-arginine,L-ornithine
4-hydroxybenzoate Biosynthesis	7.86E00	5.5E-01	3/20 (15%)	0/20 (0%)	8/20 (40%)	9/20 (45%)	AMP,ATP,NADH,L-glutamic acid,(E)-4-coumaric acid,acetyl-coenzyme A,4-hydroxybenzoic acid,2-oxoglutaric acid,L-tyrosine,4-hydroxyphenylpyruvic acid,NAD+
Glycine Degradation (Creatine Biosynthesis)	6.51E00	7.78E-01	1/9 (11%)	0/9 (0%)	6/9 (67%)	2/9 (22%)	S-adenosylhomocysteine,glycocyamine,glycine,S-adenosylmethionine,L-arginine,L-ornithine,creatine
Leucine Degradation I	6.47E00	4.23E-01	4/26 (15%)	0/26 (0%)	7/26 (27%)	15/26 (58%)	L-leucine,ATP,NADH,L-glutamic acid,alpha-ketoisocaproic acid,ADP,acetyl-coenzyme A,phosphate,2-oxoglutaric acid,acetoacetic acid,NAD+
Lysine Degradation V	6.11E00	3.93E-01	5/28 (18%)	0/28 (0%)	6/28 (21%)	17/28 (61%)	ATP,NADH,L-glutamic acid,ADP,NADP,S-pipecolic acid,phosphate,2-oxoglutaric acid,S-2-amino-hexanedioic acid,L-lysine,NAD+
Pyrimidine Ribonucleotides De Novo Biosynthesis	5.89E00	2.35E-01	4/51 (8%)	0/51 (0%)	8/51 (16%)	39/51 (76%)	orotic acid,carbamoyl phosphate,ATP,L-glutamic acid,L-glutamine,ADP,N-carbamoyl-L-aspartic acid,UDP,5'-CMP,phosphate,CDP,L-aspartic acid
Oxidative Phosphorylation	5.89E00	6.9E-02	3/116 (3%)	0/116 (0%)	5/116 (4%)	108/116 (93%)	ATP,NADH,ADP,FAD,phosphate,fumaric acid,succinic acid,NAD+
Purine Nucleotides De Novo Biosynthesis II	5.73E00	3.41E-01	6/41 (15%)	0/41 (0%)	8/41 (20%)	27/41 (66%)	AMP,ATP,NADH,GMP,L-glutamine,ADP,glycine,fumaric acid,IMP,NAD+,L-glutamic acid,phosphate,L-aspartic acid,AICAR
Proline Biosynthesis II (from Arginine)	5.72E00	4.5E-01	1/20 (5%)	0/20 (0%)	8/20 (40%)	11/20 (55%)	carbamoyl phosphate,citrulline,L-glutamic acid,L-proline,NADP,phosphate,2-oxoglutaric acid,L-arginine,L-ornithine
Cysteine Biosynthesis III (mammalia)	5.72E00	2.9E-01	2/31 (6%)	0/31 (0%)	7/31 (23%)	22/31 (71%)	S-adenosylhomocysteine,ATP,adenosine,phosphate,S-adenosylmethionine,L-serine,L-methionine,alpha-ketobutyric acid,L-cystathionine
Purine Nucleotides Degradation II (Aerobic)	5.37E00	2.86E-01	3/35 (9%)	0/35 (0%)	7/35 (20%)	25/35 (71%)	AMP,inosine,NADH,GMP,uric acid,adenosine,phosphate,IMP,xanthine,NAD+
Pyrimidine Ribonucleotides Interconversion	5.37E00	2.16E-01	3/37 (8%)	0/37 (0%)	5/37 (14%)	29/37 (78%)	ATP,L-glutamic acid,L-glutamine,ADP,UDP,5'-CMP,phosphate,CDP
Adenosine Nucleotides Degradation II	5.37E00	3.08E-01	2/26 (8%)	0/26 (0%)	6/26 (23%)	18/26 (69%)	AMP,inosine,NADH,uric acid,adenosine,phosphate,xanthine,NAD+
Histamine Degradation	5.32E00	3.21E-01	4/28 (14%)	0/28 (0%)	5/28 (18%)	19/28 (68%)	imidazole-4-acetic acid,S-adenosylhomocysteine,ATP,NADH,L-glutamic acid,ADP,phosphate,S-adenosylmethionine,NAD+
NAD Salvage Pathway II	5.04E00	2.33E-01	4/30 (13%)	0/30 (0%)	3/30 (10%)	23/30 (77%)	AMP,ATP,ADP,NADP,phosphate,NMN,NAD+
Serine Biosynthesis	5.04E00	5.38E-01	2/13 (15%)	0/13 (0%)	5/13 (38%)	6/13 (46%)	NADH,L-glutamic acid,phosphate,L-serine,2-oxoglutaric acid,L-serine-O-phosphate,NAD+
Arginine Degradation I (Arginase Pathway)	5.04E00	5.38E-01	3/13 (23%)	0/13 (0%)	4/13 (31%)	6/13 (46%)	NADH,L-glutamic acid,urea,2-oxoglutaric acid,L-arginine,L-ornithine,NAD+
Superpathway of Serine and Glycine Biosynthesis I	4.94E00	4.44E-01	2/18 (11%)	0/18 (0%)	6/18 (33%)	10/18 (56%)	NADH,L-glutamic acid,glycine,phosphate,L-serine,2-oxoglutaric acid,L-serine-O-phosphate,NAD+
Pentose Phosphate Pathway	4.94E00	3.64E-01	4/22 (18%)	0/22 (0%)	4/22 (18%)	14/22 (64%)	erythrose 4-phosphate,D-ribose-5-phosphate,fructose-6-phosphate,gluconic acid-6-phosphate,sedoheptulose 7-phosphate,NADP,(2R)-2-hydroxy-3-(phosphonooxy)-propanal,D-glucono-1,5-lactone 6-phosphate
NAD Phosphorylation and Dephosphorylation	4.77E00	3.53E-01	4/17 (24%)	0/17 (0%)	2/17 (12%)	11/17 (65%)	ATP,NADH,ADP,NADP,phosphate,NAD+
Asparagine Biosynthesis I	4.77E00	7.5E-01	2/8 (25%)	0/8 (0%)	4/8 (50%)	2/8 (25%)	AMP,ATP,L-glutamic acid,L-glutamine,L-asparagine,L-aspartic acid
Citrulline Degradation	4.77E00	6.67E-01	1/9 (11%)	0/9 (0%)	5/9 (56%)	3/9 (33%)	carbamoyl phosphate,citrulline,ATP,ADP,phosphate,L-ornithine
Glutamate Degradation III (via 4-aminobutyrate)	4.77E00	5E-01	2/12 (17%)	0/12 (0%)	4/12 (33%)	6/12 (50%)	NADH,L-glutamic acid,2-oxoglutaric acid,GABA,succinic acid,NAD+
Aspartate Degradation II	4.77E00	4.62E-01	2/13 (15%)	0/13 (0%)	4/13 (31%)	7/13 (54%)	NADH,L-glutamic acid,L-malic acid,L-aspartic acid,2-oxoglutaric acid,NAD+
4-aminobutyrate Degradation I	4.77E00	6E-01	2/10 (20%)	0/10 (0%)	4/10 (40%)	4/10 (40%)	NADH,L-glutamic acid,2-oxoglutaric acid,GABA,succinic acid,NAD+
Choline Degradation I	4.63E00	7.14E-01	3/7 (43%)	0/7 (0%)	2/7 (29%)	2/7 (29%)	choline,betaine aldehyde,NADH,betaine,NAD+
Arginine Degradation VI (Arginase 2 Pathway)	4.56E00	4.38E-01	2/16 (13%)	0/16 (0%)	5/16 (31%)	9/16 (56%)	L-glutamic acid,L-proline,NADP,urea,2-oxoglutaric acid,L-arginine,L-ornithine
Uridine-5'-phosphate Biosynthesis	4.38E00	4.5E-01	3/20 (15%)	0/20 (0%)	6/20 (30%)	11/20 (55%)	orotic acid,carbamoyl phosphate,ATP,L-glutamic acid,L-glutamine,ADP,N-carbamoyl-L-aspartic acid,phosphate,L-aspartic acid
β-alanine Degradation I	4.21E00	6E-01	3/10 (30%)	0/10 (0%)	3/10 (30%)	4/10 (40%)	NADH,L-glutamic acid,beta-alanine,acetyl-coenzyme A,2-oxoglutaric acid,NAD+
Glutathione Biosynthesis	4.21E00	5.45E-01	1/11 (9%)	0/11 (0%)	5/11 (45%)	5/11 (45%)	glutathione,ATP,L-glutamic acid,ADP,glycine,phosphate
Methionine Degradation I (to Homocysteine)	4.21E00	2.5E-01	1/24 (4%)	0/24 (0%)	5/24 (21%)	18/24 (75%)	S-adenosylhomocysteine,ATP,adenosine,phosphate,S-adenosylmethionine,L-methionine
UDP-N-acetyl-D-glucosamine Biosynthesis II	4.17E00	4.12E-01	2/17 (12%)	0/17 (0%)	5/17 (29%)	10/17 (59%)	UDP-N-acetylglucosamine,N-acetyl-D-glucosamine 1-phosphate,glucosamine-6-phosphate,L-glutamic acid,L-glutamine,fructose-6-phosphate,acetyl-coenzyme A
Citrulline-Nitric Oxide Cycle	4.17E00	4.38E-01	2/16 (13%)	0/16 (0%)	5/16 (31%)	9/16 (56%)	citrulline,AMP,ATP,NADP,fumaric acid,L-aspartic acid,L-arginine
Phenylalanine Degradation IV (Mammalian, via Side Chain)	4.12E00	2.56E-01	4/39 (10%)	0/39 (0%)	6/39 (15%)	29/39 (74%)	AMP,ATP,NADH,L-phenylalanine,L-glutamic acid,L-glutamine,3-phenyllactic acid,glycine,2-oxoglutaric acid,NAD+
Glutamine Biosynthesis I	3.9E00	7.14E-01	2/7 (29%)	0/7 (0%)	3/7 (43%)	2/7 (29%)	ATP,L-glutamic acid,L-glutamine,ADP,phosphate
Mitochondrial Dysfunction	3.89E00	4.27E-02	6/211 (3%)	0/211 (0%)	3/211 (1%)	202/211 (96%)	glutathione,ATP,NADH,ADP,FAD,NADP,palmitic acid,glutathione disulfide,NAD+
Folate Transformations I	3.89E00	2.81E-01	4/32 (13%)	0/32 (0%)	5/32 (16%)	23/32 (72%)	ATP,NADH,ADP,NADP,glycine,phosphate,L-serine,L-methionine,NAD+
Glucose and Glucose-1-phosphate Degradation	3.84E00	3.33E-01	1/21 (5%)	0/21 (0%)	6/21 (29%)	14/21 (67%)	alpha-D-glucose 6-phosphate,ATP,D-gluconic acid,D-glucose,gluconolactone,ADP,phosphate
Lysine Degradation II	3.84E00	3.68E-01	4/19 (21%)	0/19 (0%)	3/19 (16%)	12/19 (63%)	NADH,L-glutamic acid,NADP,2-oxoglutaric acid,S-2-amino-hexanedioic acid,L-lysine,NAD+
2-oxobutanoate Degradation I	3.84E00	4.12E-01	4/17 (24%)	0/17 (0%)	3/17 (18%)	10/17 (59%)	ATP,NADH,succinyl-coenzyme A,ADP,phosphate,alpha-ketobutyric acid,NAD+
Diphthamide Biosynthesis	3.78E00	4.62E-01	1/13 (8%)	0/13 (0%)	5/13 (38%)	7/13 (54%)	S-adenosylhomocysteine,ATP,5'-methylthioadenosine,ADP,phosphate,S-adenosylmethionine
Urate Biosynthesis/Inosine 5'-phosphate Degradation	3.78E00	2.73E-01	2/22 (9%)	0/22 (0%)	4/22 (18%)	16/22 (73%)	NADH,uric acid,phosphate,IMP,xanthine,NAD+
4-hydroxyproline Degradation I	3.78E00	4.29E-01	3/14 (21%)	0/14 (0%)	3/14 (21%)	8/14 (57%)	pyruvic acid,NADH,L-glutamic acid,2-oxoglutaric acid,trans-4-hydroxy-L-proline,NAD+
Ketolysis	3.78E00	3.53E-01	3/17 (18%)	0/17 (0%)	3/17 (18%)	11/17 (65%)	NADH,succinyl-coenzyme A,acetyl-coenzyme A,acetoacetic acid,succinic acid,NAD+
L-glutamine Biosynthesis II (tRNA-dependent)	3.78E00	5.45E-01	2/11 (18%)	0/11 (0%)	4/11 (36%)	5/11 (45%)	AMP,ATP,L-glutamic acid,L-glutamine,ADP,phosphate
Tyrosine Degradation I	3.78E00	4.29E-01	0/14 (0%)	0/14 (0%)	6/14 (43%)	8/14 (57%)	L-glutamic acid,fumaric acid,2-oxoglutaric acid,acetoacetic acid,L-tyrosine,4-hydroxyphenylpyruvic acid
Pyruvate Fermentation to Lactate	3.7E00	4.44E-01	4/9 (44%)	0/9 (0%)	0/9 (0%)	5/9 (56%)	pyruvic acid,NADH,L-lactic acid,NAD+
Thiamin Salvage III	3.7E00	8E-01	2/5 (40%)	0/5 (0%)	2/5 (40%)	1/5 (20%)	thiamine,AMP,ATP,thiamin pyrophosphate
Glycerol-3-phosphate Shuttle	3.7E00	5E-01	3/8 (38%)	0/8 (0%)	1/8 (13%)	4/8 (50%)	dihydroxyacetone phosphate,sn-glycerol-3-phosphate,NADH,NAD+
Adenine and Adenosine Salvage VI	3.7E00	8E-01	1/5 (20%)	0/5 (0%)	3/5 (60%)	1/5 (20%)	AMP,ATP,ADP,adenosine
4-hydroxyphenylpyruvate Biosynthesis	3.7E00	8E-01	0/5 (0%)	0/5 (0%)	4/5 (80%)	1/5 (20%)	L-glutamic acid,2-oxoglutaric acid,L-tyrosine,4-hydroxyphenylpyruvic acid
Inosine-5'-phosphate Biosynthesis II	3.55E00	4.38E-01	2/16 (13%)	0/16 (0%)	5/16 (31%)	9/16 (56%)	ATP,ADP,phosphate,fumaric acid,L-aspartic acid,IMP,AICAR
γ-glutamyl Cycle	3.55E00	2.59E-01	1/27 (4%)	0/27 (0%)	6/27 (22%)	20/27 (74%)	glutathione,ATP,L-glutamic acid,ADP,pyrrolidonecarboxylic acid,glycine,phosphate
Glycine Betaine Degradation	3.55E00	3.04E-01	1/23 (4%)	0/23 (0%)	6/23 (26%)	16/23 (70%)	pyruvic acid,sarcosine,glycine,betaine,L-serine,L-methionine,dimethylglycine
Salvage Pathways of Pyrimidine Ribonucleotides	3.48E00	7.27E-02	2/110 (2%)	0/110 (0%)	6/110 (5%)	102/110 (93%)	cytidine,ATP,uridine,ADP,5'-CMP,phosphate,CDP,cytosine
Proline Biosynthesis I	3.43E00	4.29E-01	2/14 (14%)	0/14 (0%)	4/14 (29%)	8/14 (57%)	ATP,L-glutamic acid,L-proline,ADP,NADP,phosphate
Guanosine Nucleotides Degradation III	3.43E00	2.73E-01	3/22 (14%)	0/22 (0%)	3/22 (14%)	16/22 (73%)	NADH,GMP,uric acid,phosphate,xanthine,NAD+
Acetyl-CoA Biosynthesis III (from Citrate)	3.4E00	6.25E-01	1/8 (13%)	0/8 (0%)	4/8 (50%)	3/8 (38%)	ATP,ADP,acetyl-coenzyme A,phosphate,citric acid
Pentose Phosphate Pathway (Non-oxidative Branch)	3.4E00	3.85E-01	1/13 (8%)	0/13 (0%)	4/13 (31%)	8/13 (62%)	erythrose 4-phosphate,D-ribose-5-phosphate,fructose-6-phosphate,sedoheptulose 7-phosphate,(2R)-2-hydroxy-3-(phosphonooxy)-propanal
Threonine Degradation II	3.4E00	6.25E-01	2/8 (25%)	0/8 (0%)	3/8 (38%)	3/8 (38%)	NADH,L-threonine,acetyl-coenzyme A,glycine,NAD+
L-DOPA Degradation	3.13E00	4.62E-01	2/13 (15%)	0/13 (0%)	4/13 (31%)	7/13 (54%)	S-adenosylhomocysteine,NADH,L-glutamic acid,S-adenosylmethionine,2-oxoglutaric acid,NAD+
NAD biosynthesis II (from tryptophan)	3.08E00	2.42E-01	4/33 (12%)	0/33 (0%)	4/33 (12%)	25/33 (76%)	AMP,ATP,L-glutamic acid,L-glutamine,kynurenine,L-tryptophan,NADP,NAD+
Isoleucine Degradation I	3.06E00	2.41E-01	2/29 (7%)	0/29 (0%)	5/29 (17%)	22/29 (76%)	L-isoleucine,NADH,L-glutamic acid,FAD,acetyl-coenzyme A,2-oxoglutaric acid,NAD+
UDP-N-acetyl-D-galactosamine Biosynthesis II	3.06E00	3.04E-01	2/23 (9%)	0/23 (0%)	5/23 (22%)	16/23 (70%)	UDP-N-acetylglucosamine,ATP,N-acetyl-D-glucosamine 1-phosphate,glucosamine-6-phosphate,fructose-6-phosphate,ADP,acetyl-coenzyme A
UDP-D-xylose and UDP-D-glucuronate Biosynthesis	3.05E00	5.71E-01	4/7 (57%)	0/7 (0%)	0/7 (0%)	3/7 (43%)	NADH,UDP-glucuronic acid,UDP-D-glucose,NAD+
2-ketoglutarate Dehydrogenase Complex	3.05E00	4.44E-01	3/9 (33%)	0/9 (0%)	1/9 (11%)	5/9 (56%)	NADH,succinyl-coenzyme A,2-oxoglutaric acid,NAD+
NADH Repair	3.05E00	4.44E-01	2/9 (22%)	0/9 (0%)	2/9 (22%)	5/9 (56%)	ATP,NADH,ADP,phosphate
Spermine Biosynthesis	3.05E00	5.71E-01	1/7 (14%)	0/7 (0%)	3/7 (43%)	3/7 (43%)	spermine,5'-methylthioadenosine,S-adenosylmethionine,S-adenosyl-3-methylthiopropylamine
Proline Degradation	3.05E00	5.71E-01	2/7 (29%)	0/7 (0%)	2/7 (29%)	3/7 (43%)	NADH,L-glutamic acid,L-proline,NAD+
Acetyl-CoA Biosynthesis I (Pyruvate Dehydrogenase Complex)	3.05E00	3.64E-01	3/11 (27%)	0/11 (0%)	1/11 (9%)	7/11 (64%)	pyruvic acid,NADH,acetyl-coenzyme A,NAD+
S-adenosyl-L-methionine Biosynthesis	3.05E00	5E-01	1/8 (13%)	0/8 (0%)	3/8 (38%)	4/8 (50%)	ATP,phosphate,S-adenosylmethionine,L-methionine
Ascorbate Recycling (Cytosolic)	3.02E00	3.85E-01	4/13 (31%)	0/13 (0%)	1/13 (8%)	8/13 (62%)	glutathione,NADH,NADP,glutathione disulfide,NAD+
CMP-N-acetylneuraminate Biosynthesis I (Eukaryotes)	2.87E00	3.33E-01	2/18 (11%)	0/18 (0%)	4/18 (22%)	12/18 (67%)	UDP-N-acetylglucosamine,ATP,ADP,UDP,phosphate,phosphoenolpyruvate
Purine Ribonucleosides Degradation to Ribose-1-phosphate	2.87E00	3.33E-01	0/18 (0%)	0/18 (0%)	6/18 (33%)	12/18 (67%)	D-ribose-5-phosphate,inosine,adenosine,phosphate,adenine,xanthine
Oxidative Ethanol Degradation III	2.87E00	1.54E-01	4/39 (10%)	0/39 (0%)	2/39 (5%)	33/39 (85%)	AMP,ATP,NADH,NADP,acetyl-coenzyme A,NAD+
(S)-reticuline Biosynthesis II	2.71E00	3.57E-01	0/14 (0%)	0/14 (0%)	5/14 (36%)	9/14 (64%)	S-adenosylhomocysteine,L-glutamic acid,S-adenosylmethionine,2-oxoglutaric acid,L-tyrosine
Biotin-carboxyl Carrier Protein Assembly	2.71E00	3.33E-01	1/15 (7%)	0/15 (0%)	4/15 (27%)	10/15 (67%)	AMP,ATP,ADP,acetyl-coenzyme A,phosphate
Folate Polyglutamylation	2.65E00	3.33E-01	1/18 (6%)	0/18 (0%)	5/18 (28%)	12/18 (67%)	ATP,L-glutamic acid,ADP,glycine,phosphate,L-serine
Nitric Oxide Signaling in the Cardiovascular System	2.65E00	5.08E-02	2/118 (2%)	0/118 (0%)	4/118 (3%)	112/118 (95%)	cyclic GMP,citrulline,AMP,urea,L-arginine,L-ornithine
NAD Salvage Pathway III	2.61E00	3.64E-01	3/11 (27%)	0/11 (0%)	1/11 (9%)	7/11 (64%)	ATP,ADP,NMN,NAD+
Flavin Biosynthesis IV (Mammalian)	2.61E00	5E-01	1/8 (13%)	0/8 (0%)	3/8 (38%)	4/8 (50%)	ATP,ADP,FAD,riboflavin
Glutamate Degradation II	2.61E00	4E-01	0/10 (0%)	0/10 (0%)	4/10 (40%)	6/10 (60%)	L-glutamic acid,fumaric acid,L-aspartic acid,2-oxoglutaric acid
Colanic Acid Building Blocks Biosynthesis	2.59E00	2.22E-01	6/36 (17%)	0/36 (0%)	2/36 (6%)	28/36 (78%)	ATP,NADH,fructose-6-phosphate,ADP,NADP,UDP-glucuronic acid,UDP-D-glucose,NAD+
L-carnitine Biosynthesis	2.45E00	3.85E-01	2/13 (15%)	0/13 (0%)	3/13 (23%)	8/13 (62%)	NADH,glycine,2-oxoglutaric acid,succinic acid,NAD+
NAD Biosynthesis from 2-amino-3-carboxymuconate Semialdehyde	2.45E00	2.94E-01	3/17 (18%)	0/17 (0%)	2/17 (12%)	12/17 (71%)	AMP,ATP,L-glutamic acid,L-glutamine,NAD+
Phosphatidylcholine Biosynthesis I	2.45E00	2.94E-01	2/17 (12%)	0/17 (0%)	3/17 (18%)	12/17 (71%)	choline,ATP,phosphorylcholine,ADP,5'-CMP
Nicotine Degradation II	2.45E00	8E-02	2/75 (3%)	0/75 (0%)	4/75 (5%)	69/75 (92%)	nicotine,S-adenosylhomocysteine,NADP,UDP,UDP-glucuronic acid,S-adenosylmethionine
Selenocysteine Biosynthesis II (Archaea and Eukaryotes)	2.45E00	2.94E-01	1/17 (6%)	0/17 (0%)	4/17 (24%)	12/17 (71%)	AMP,ATP,ADP,phosphate,L-serine
Adenine and Adenosine Salvage III	2.45E00	3.12E-01	0/16 (0%)	0/16 (0%)	5/16 (31%)	11/16 (69%)	inosine,adenosine,phosphate,IMP,adenine
Ethanol Degradation II	2.45E00	1.25E-01	3/40 (8%)	0/40 (0%)	2/40 (5%)	35/40 (88%)	AMP,ATP,NADH,acetyl-coenzyme A,NAD+
tRNA Splicing	2.29E00	8.7E-02	2/46 (4%)	0/46 (0%)	2/46 (4%)	42/46 (91%)	AMP,ATP,phosphate,NAD+
Glycerol Degradation I	2.29E00	3.33E-01	2/12 (17%)	0/12 (0%)	2/12 (17%)	8/12 (67%)	dihydroxyacetone phosphate,ATP,sn-glycerol-3-phosphate,ADP
Adenine and Adenosine Salvage I	2.29E00	4.44E-01	0/9 (0%)	0/9 (0%)	4/9 (44%)	5/9 (56%)	AMP,adenosine,phosphate,adenine
Phenylalanine Degradation I (Aerobic)	2.29E00	3.64E-01	2/11 (18%)	0/11 (0%)	2/11 (18%)	7/11 (64%)	NADH,L-phenylalanine,L-tyrosine,NAD+
AMPK Signaling	2.27E00	3.39E-02	1/177 (1%)	0/177 (0%)	5/177 (3%)	171/177 (97%)	carnitine,AMP,ADP,acetyl-coenzyme A,AICAR,creatine
5-aminoimidazole Ribonucleotide Biosynthesis I	2.27E00	3.33E-01	2/18 (11%)	0/18 (0%)	4/18 (22%)	12/18 (67%)	ATP,L-glutamic acid,L-glutamine,ADP,glycine,phosphate
Glutathione-mediated Detoxification	2.23E00	1.28E-01	1/39 (3%)	0/39 (0%)	4/39 (10%)	34/39 (87%)	glutathione,pyruvic acid,L-glutamic acid,acetyl-coenzyme A,glycine
Ethanol Degradation IV	2.23E00	1.79E-01	3/28 (11%)	0/28 (0%)	2/28 (7%)	23/28 (82%)	AMP,ATP,NADH,acetyl-coenzyme A,NAD+
Creatine-phosphate Biosynthesis	2.21E00	3.75E-01	1/8 (13%)	0/8 (0%)	2/8 (25%)	5/8 (63%)	ATP,ADP,creatine
PRPP Biosynthesis I	2.21E00	4.29E-01	1/7 (14%)	0/7 (0%)	2/7 (29%)	4/7 (57%)	D-ribose-5-phosphate,AMP,ATP
S-methyl-5'-thioadenosine Degradation II	2.21E00	6E-01	0/5 (0%)	0/5 (0%)	3/5 (60%)	2/5 (40%)	5'-methylthioadenosine,phosphate,adenine
Alanine Degradation III	2.21E00	5E-01	1/6 (17%)	0/6 (0%)	2/6 (33%)	3/6 (50%)	pyruvic acid,L-glutamic acid,2-oxoglutaric acid
Calcium Transport I	2.21E00	2.31E-01	1/13 (8%)	0/13 (0%)	2/13 (15%)	10/13 (77%)	ATP,ADP,phosphate
Alanine Biosynthesis II	2.21E00	5E-01	1/6 (17%)	0/6 (0%)	2/6 (33%)	3/6 (50%)	pyruvic acid,L-glutamic acid,2-oxoglutaric acid
Glutathione Redox Reactions II	2.21E00	4.29E-01	2/7 (29%)	0/7 (0%)	1/7 (14%)	4/7 (57%)	glutathione,NADP,glutathione disulfide
Aspartate Biosynthesis	2.21E00	4.29E-01	0/7 (0%)	0/7 (0%)	3/7 (43%)	4/7 (57%)	L-glutamic acid,L-aspartic acid,2-oxoglutaric acid
Protein Ubiquitination Pathway	2.21E00	1.12E-02	1/269 (0%)	0/269 (0%)	2/269 (1%)	266/269 (99%)	AMP,ATP,phosphate
Putrescine Degradation III	2.04E00	1.72E-01	3/29 (10%)	0/29 (0%)	2/29 (7%)	24/29 (83%)	NADH,acetyl-coenzyme A,N-acetylputrescine,GABA,NAD+
Ketogenesis	2.03E00	2E-01	2/20 (10%)	0/20 (0%)	2/20 (10%)	16/20 (80%)	NADH,acetyl-coenzyme A,acetoacetic acid,NAD+
Lipoate Biosynthesis and Incorporation II	2.03E00	4E-01	1/10 (10%)	0/10 (0%)	3/10 (30%)	6/10 (60%)	AMP,ATP,S-adenosylmethionine,L-methionine
Methylmalonyl Pathway	2.03E00	3.33E-01	2/12 (17%)	0/12 (0%)	2/12 (17%)	8/12 (67%)	ATP,succinyl-coenzyme A,ADP,phosphate
Superpathway of D-myo-inositol (1,4,5)-trisphosphate Metabolism	2.03E00	1.21E-01	1/33 (3%)	0/33 (0%)	3/33 (9%)	29/33 (88%)	ATP,ADP,phosphate,myo-inositol
Morphine Biosynthesis	2.03E00	1.38E-01	1/29 (3%)	0/29 (0%)	3/29 (10%)	25/29 (86%)	NADP,acetyl-coenzyme A,2-oxoglutaric acid,succinic acid
N-acetylglucosamine Degradation II	2.03E00	3.33E-01	1/12 (8%)	0/12 (0%)	3/12 (25%)	8/12 (67%)	ATP,glucosamine-6-phosphate,fructose-6-phosphate,ADP
Valine Degradation I	1.97E00	1.71E-01	2/35 (6%)	0/35 (0%)	4/35 (11%)	29/35 (83%)	L-valine,NADH,L-glutamic acid,FAD,2-oxoglutaric acid,NAD+
Cellular Effects of Sildenafil (Viagra)	1.88E00	3.36E-02	3/149 (2%)	0/149 (0%)	2/149 (1%)	144/149 (97%)	cyclic GMP,AMP,ATP,GMP,L-arginine
3-phosphoinositide Biosynthesis	1.88E00	2.91E-02	2/172 (1%)	0/172 (0%)	3/172 (2%)	167/172 (97%)	ATP,ADP,5'-CMP,phosphate,myo-inositol
Fatty Acid β-oxidation I	1.88E00	1.14E-01	3/44 (7%)	0/44 (0%)	2/44 (5%)	39/44 (89%)	AMP,ATP,NADH,acetyl-coenzyme A,NAD+
Inhibition of Angiogenesis by TSP1	1.85E00	7.5E-02	1/40 (3%)	0/40 (0%)	2/40 (5%)	37/40 (93%)	cyclic GMP,citrulline,L-arginine
nNOS Signaling in Neurons	1.85E00	5.88E-02	0/51 (0%)	0/51 (0%)	3/51 (6%)	48/51 (94%)	citrulline,L-glutamic acid,L-arginine
Spermidine Biosynthesis I	1.85E00	3.75E-01	1/8 (13%)	0/8 (0%)	2/8 (25%)	5/8 (63%)	5'-methylthioadenosine,S-adenosylmethionine,S-adenosyl-3-methylthiopropylamine
Glutamate Biosynthesis II	1.85E00	4.29E-01	1/7 (14%)	0/7 (0%)	2/7 (29%)	4/7 (57%)	L-glutamic acid,NADP,2-oxoglutaric acid
Glutamate Degradation X	1.85E00	4.29E-01	1/7 (14%)	0/7 (0%)	2/7 (29%)	4/7 (57%)	L-glutamic acid,NADP,2-oxoglutaric acid
GABA Receptor Signaling	1.85E00	5.45E-02	0/55 (0%)	0/55 (0%)	3/55 (5%)	52/55 (95%)	L-glutamic acid,GABA,succinic acid
Mismatch Repair in Eukaryotes	1.85E00	8.33E-02	1/24 (4%)	0/24 (0%)	1/24 (4%)	22/24 (92%)	ATP,ADP
Glutamate Dependent Acid Resistance	1.85E00	5E-01	0/4 (0%)	0/4 (0%)	2/4 (50%)	2/4 (50%)	L-glutamic acid,GABA
Superpathway of Geranylgeranyldiphosphate Biosynthesis I (via Mevalonate)	1.84E00	1.76E-01	2/34 (6%)	0/34 (0%)	4/34 (12%)	28/34 (82%)	ATP,geranyl pyrophosphate,ADP,NADP,acetyl-coenzyme A,phosphate
Mevalonate Pathway I	1.73E00	1.92E-01	2/26 (8%)	0/26 (0%)	3/26 (12%)	21/26 (81%)	ATP,ADP,NADP,acetyl-coenzyme A,phosphate
Stearate Biosynthesis I (Animals)	1.73E00	1.04E-01	4/48 (8%)	0/48 (0%)	1/48 (2%)	43/48 (90%)	AMP,ATP,stearic acid,NADP,palmitic acid
Tryptophan Degradation III (Eukaryotic)	1.64E00	1.52E-01	3/46 (7%)	0/46 (0%)	4/46 (9%)	39/46 (85%)	NADH,kynurenine,L-tryptophan,FAD,NADP,acetyl-coenzyme A,NAD+
Relaxin Signaling	1.63E00	2.52E-02	2/159 (1%)	0/159 (0%)	2/159 (1%)	155/159 (97%)	cyclic GMP,AMP,ATP,L-arginine
Sphingosine and Sphingosine-1-phosphate Metabolism	1.63E00	1.9E-01	2/21 (10%)	0/21 (0%)	2/21 (10%)	17/21 (81%)	ATP,ADP,NADP,phosphate
Sucrose Degradation V (Mammalian)	1.63E00	2.22E-01	2/18 (11%)	0/18 (0%)	2/18 (11%)	14/18 (78%)	dihydroxyacetone phosphate,ATP,ADP,(2R)-2-hydroxy-3-(phosphonooxy)-propanal
D-myo-inositol (1,4,5)-Trisphosphate Biosynthesis	1.63E00	1.05E-01	2/38 (5%)	0/38 (0%)	2/38 (5%)	34/38 (89%)	ATP,ADP,5'-CMP,myo-inositol
Tryptophan Degradation X (Mammalian, via Tryptamine)	1.63E00	1.48E-01	3/27 (11%)	0/27 (0%)	1/27 (4%)	23/27 (85%)	NADH,L-tryptophan,NADP,NAD+
Phosphatidylglycerol Biosynthesis II (Non-plastidic)	1.59E00	1.52E-01	3/33 (9%)	0/33 (0%)	2/33 (6%)	28/33 (85%)	dihydroxyacetone phosphate,sn-glycerol-3-phosphate,NADP,5'-CMP,phosphate
Glutathione Redox Reactions I	1.59E00	1.25E-01	2/24 (8%)	0/24 (0%)	1/24 (4%)	21/24 (88%)	glutathione,NADP,glutathione disulfide
Pentose Phosphate Pathway (Oxidative Branch)	1.59E00	3E-01	3/10 (30%)	0/10 (0%)	0/10 (0%)	7/10 (70%)	gluconic acid-6-phosphate,NADP,D-glucono-1,5-lactone 6-phosphate
Taurine Biosynthesis	1.59E00	3.33E-01	3/9 (33%)	0/9 (0%)	0/9 (0%)	6/9 (67%)	NADH,taurine,NAD+
D-myo-inositol (1,4,5,6)-Tetrakisphosphate Biosynthesis	1.59E00	2.19E-02	1/137 (1%)	0/137 (0%)	2/137 (1%)	134/137 (98%)	ATP,ADP,phosphate
D-myo-inositol (1,3,4)-trisphosphate Biosynthesis	1.59E00	1.2E-01	1/25 (4%)	0/25 (0%)	2/25 (8%)	22/25 (88%)	ATP,ADP,phosphate
D-myo-inositol (3,4,5,6)-tetrakisphosphate Biosynthesis	1.59E00	2.19E-02	1/137 (1%)	0/137 (0%)	2/137 (1%)	134/137 (98%)	ATP,ADP,phosphate
Methionine Salvage II (Mammalian)	1.59E00	3.33E-01	0/9 (0%)	0/9 (0%)	3/9 (33%)	6/9 (67%)	betaine,L-methionine,dimethylglycine
Cysteine Biosynthesis/Homocysteine Degradation	1.59E00	3.75E-01	1/8 (13%)	0/8 (0%)	2/8 (25%)	5/8 (63%)	L-serine,alpha-ketobutyric acid,L-cystathionine
NAD Biosynthesis III	1.59E00	3E-01	3/10 (30%)	0/10 (0%)	0/10 (0%)	7/10 (70%)	ATP,NMN,NAD+
Antioxidant Action of Vitamin C	1.59E00	2.78E-02	2/108 (2%)	0/108 (0%)	1/108 (1%)	105/108 (97%)	glutathione,NADP,glutathione disulfide
Glycine Biosynthesis II	1.59E00	5E-01	2/6 (33%)	0/6 (0%)	1/6 (17%)	3/6 (50%)	NADH,glycine,NAD+
Acetate Conversion to Acetyl-CoA	1.59E00	2.73E-01	1/11 (9%)	0/11 (0%)	2/11 (18%)	8/11 (73%)	AMP,ATP,acetyl-coenzyme A
Insulin Receptor Signaling	1.59E00	2.07E-02	1/145 (1%)	0/145 (0%)	2/145 (1%)	142/145 (98%)	AMP,ATP,D-glucose
Glutaryl-CoA Degradation	1.48E00	1.74E-01	2/23 (9%)	0/23 (0%)	2/23 (9%)	19/23 (83%)	NADH,FAD,acetyl-coenzyme A,NAD+
Serotonin and Melatonin Biosynthesis	1.48E00	2.5E-01	0/16 (0%)	0/16 (0%)	4/16 (25%)	12/16 (75%)	S-adenosylhomocysteine,L-tryptophan,acetyl-coenzyme A,S-adenosylmethionine
iNOS Signaling	1.4E00	3.85E-02	0/52 (0%)	0/52 (0%)	2/52 (4%)	50/52 (96%)	citrulline,L-arginine
Asparagine Degradation I	1.4E00	4E-01	0/5 (0%)	0/5 (0%)	2/5 (40%)	3/5 (60%)	L-asparagine,L-aspartic acid
Fatty Acid α-oxidation	1.4E00	9.09E-02	2/22 (9%)	0/22 (0%)	0/22 (0%)	20/22 (91%)	NADH,NAD+
L-serine Degradation	1.4E00	3.33E-01	1/6 (17%)	0/6 (0%)	1/6 (17%)	4/6 (67%)	pyruvic acid,L-serine
Glutamine Degradation I	1.4E00	4E-01	1/5 (20%)	0/5 (0%)	1/5 (20%)	3/5 (60%)	L-glutamic acid,L-glutamine
D-myo-inositol-5-phosphate Metabolism	1.39E00	1.94E-02	1/155 (1%)	0/155 (0%)	2/155 (1%)	152/155 (98%)	ATP,ADP,phosphate
Chondroitin and Dermatan Biosynthesis	1.39E00	2.31E-01	1/13 (8%)	0/13 (0%)	2/13 (15%)	10/13 (77%)	chondroitin,UDP,UDP-glucuronic acid
Glycine Cleavage Complex	1.39E00	2E-01	2/15 (13%)	0/15 (0%)	1/15 (7%)	12/15 (80%)	NADH,glycine,NAD+
L-cysteine Degradation III	1.39E00	3.33E-01	1/9 (11%)	0/9 (0%)	2/9 (22%)	6/9 (67%)	pyruvic acid,L-glutamic acid,2-oxoglutaric acid
Methylglyoxal Degradation III	1.39E00	1.76E-01	3/17 (18%)	0/17 (0%)	0/17 (0%)	14/17 (82%)	NADH,NADP,NAD+
Cardiolipin Biosynthesis II	1.39E00	3.33E-01	1/9 (11%)	0/9 (0%)	2/9 (22%)	6/9 (67%)	sn-glycerol-3-phosphate,5'-CMP,phosphate
L-cysteine Degradation I	1.39E00	2.73E-01	1/11 (9%)	0/11 (0%)	2/11 (18%)	8/11 (73%)	pyruvic acid,L-glutamic acid,2-oxoglutaric acid
Vitamin-C Transport	1.39E00	1.36E-01	2/22 (9%)	0/22 (0%)	1/22 (5%)	19/22 (86%)	glutathione,NADP,glutathione disulfide
Glutamate Receptor Signaling	1.39E00	4.35E-02	1/69 (1%)	0/69 (0%)	2/69 (3%)	66/69 (96%)	L-glutamic acid,L-glutamine,glycine
Arsenate Detoxification I (Glutaredoxin)	1.34E00	2E-01	1/20 (5%)	0/20 (0%)	3/20 (15%)	16/20 (80%)	glutathione,S-adenosylhomocysteine,S-adenosylmethionine,glutathione disulfide
Salvage Pathways of Pyrimidine Deoxyribonucleotides	1.34E00	2E-01	1/20 (5%)	0/20 (0%)	3/20 (15%)	16/20 (80%)	thymidine,ATP,ADP,phosphate
Bile Acid Biosynthesis, Neutral Pathway	1.25E00	1.38E-01	5/58 (9%)	0/58 (0%)	3/58 (5%)	50/58 (86%)	cholesterol,AMP,ATP,NADH,NADP,glycine,taurine,NAD+
eNOS Signaling	1.23E00	2.7E-02	2/148 (1%)	0/148 (0%)	2/148 (1%)	144/148 (97%)	cyclic GMP,citrulline,ATP,L-arginine
Sertoli Cell-Sertoli Cell Junction Signaling	1.22E00	1.55E-02	2/194 (1%)	0/194 (0%)	1/194 (1%)	191/194 (98%)	cyclic GMP,ATP,L-arginine
1D-myo-inositol Hexakisphosphate Biosynthesis II (Mammalian)	1.22E00	1.07E-01	1/28 (4%)	0/28 (0%)	2/28 (7%)	25/28 (89%)	ATP,ADP,phosphate
D-glucuronate Degradation I	1.22E00	2.31E-01	3/13 (23%)	0/13 (0%)	0/13 (0%)	10/13 (77%)	NADH,NADP,NAD+
Methylglyoxal Degradation VI	1.22E00	2.5E-01	3/12 (25%)	0/12 (0%)	0/12 (0%)	9/12 (75%)	pyruvic acid,NADH,NAD+
Calcium Signaling	1.22E00	1.48E-02	1/203 (0%)	0/203 (0%)	2/203 (1%)	200/203 (99%)	ATP,L-glutamic acid,ADP
Maturity Onset Diabetes of Young (MODY) Signaling	1.14E00	6.9E-02	1/29 (3%)	0/29 (0%)	1/29 (3%)	27/29 (93%)	ATP,D-glucose
Antiproliferative Role of Somatostatin Receptor 2	1.14E00	2.94E-02	1/68 (1%)	0/68 (0%)	1/68 (1%)	66/68 (97%)	cyclic GMP,L-arginine
Leptin Signaling in Obesity	1.14E00	2.41E-02	1/83 (1%)	0/83 (0%)	1/83 (1%)	81/83 (98%)	AMP,ATP
Retinoate Biosynthesis I	1.14E00	5.88E-02	2/34 (6%)	0/34 (0%)	0/34 (0%)	32/34 (94%)	NADH,NAD+
Retinoate Biosynthesis II	1.14E00	2.22E-01	2/9 (22%)	0/9 (0%)	0/9 (0%)	7/9 (78%)	NADH,NAD+
Glycine Biosynthesis III	1.14E00	3.33E-01	1/6 (17%)	0/6 (0%)	1/6 (17%)	4/6 (67%)	pyruvic acid,glycine
D-myo-inositol (1,4,5)-trisphosphate Degradation	1.14E00	8.7E-02	0/23 (0%)	0/23 (0%)	2/23 (9%)	21/23 (91%)	phosphate,myo-inositol
Myo-inositol Biosynthesis	1.14E00	2.5E-01	0/8 (0%)	0/8 (0%)	2/8 (25%)	6/8 (75%)	phosphate,myo-inositol
Sorbitol Degradation I	1.14E00	4E-01	2/5 (40%)	0/5 (0%)	0/5 (0%)	3/5 (60%)	NADH,NAD+
Lipoate Salvage and Modification	1.14E00	3.33E-01	1/6 (17%)	0/6 (0%)	1/6 (17%)	4/6 (67%)	AMP,ATP
Glycine Biosynthesis I	1.14E00	3.33E-01	0/6 (0%)	0/6 (0%)	2/6 (33%)	4/6 (67%)	glycine,L-serine
Tyrosine Biosynthesis IV	1.14E00	2.86E-01	0/7 (0%)	0/7 (0%)	2/7 (29%)	5/7 (71%)	L-phenylalanine,L-tyrosine
cAMP-mediated signaling	1.14E00	9.01E-03	1/222 (0%)	0/222 (0%)	1/222 (0%)	220/222 (99%)	AMP,ATP
Dopamine-DARPP32 Feedback in cAMP Signaling	1.12E00	2.22E-02	2/180 (1%)	0/180 (0%)	2/180 (1%)	176/180 (98%)	cyclic GMP,ATP,L-glutamic acid,glycine
Dopamine Degradation	1.12E00	1.14E-01	2/35 (6%)	0/35 (0%)	2/35 (6%)	31/35 (89%)	S-adenosylhomocysteine,NADH,S-adenosylmethionine,NAD+
Type II Diabetes Mellitus Signaling	1.09E00	3.03E-02	2/165 (1%)	0/165 (0%)	3/165 (2%)	160/165 (97%)	ATP,pyruvic acid,glucosamine-6-phosphate,D-glucose,fructose-1,6-diphosphate
Heparan Sulfate Biosynthesis (Late Stages)	1.09E00	5E-02	2/60 (3%)	0/60 (0%)	1/60 (2%)	57/60 (95%)	UDP-N-acetylglucosamine,UDP,UDP-glucuronic acid
Choline Biosynthesis III	1.09E00	1.36E-01	1/22 (5%)	0/22 (0%)	2/22 (9%)	19/22 (86%)	choline,phosphorylcholine,5'-CMP
GDP-glucose Biosynthesis	1.09E00	1.88E-01	1/16 (6%)	0/16 (0%)	2/16 (13%)	13/16 (81%)	alpha-D-glucose 6-phosphate,ATP,ADP
Galactose Degradation I (Leloir Pathway)	1.09E00	1.88E-01	2/16 (13%)	0/16 (0%)	1/16 (6%)	13/16 (81%)	ATP,ADP,UDP-D-glucose
dTMP De Novo Biosynthesis	1.09E00	2.14E-01	1/14 (7%)	0/14 (0%)	2/14 (14%)	11/14 (79%)	NADP,glycine,L-serine
Ubiquinol-10 Biosynthesis (Eukaryotic)	1.03E00	1.38E-01	1/29 (3%)	0/29 (0%)	3/29 (10%)	25/29 (86%)	S-adenosylhomocysteine,NADP,4-hydroxybenzoic acid,S-adenosylmethionine
Corticotropin Releasing Hormone Signaling	9.69E-01	2.22E-02	2/135 (1%)	0/135 (0%)	1/135 (1%)	132/135 (98%)	cyclic GMP,ATP,L-arginine
P2Y Purigenic Receptor Signaling Pathway	9.69E-01	2.14E-02	1/140 (1%)	0/140 (0%)	2/140 (1%)	137/140 (98%)	ATP,ADP,UDP
Phosphatidylethanolamine Biosynthesis II	9.69E-01	1.67E-01	2/18 (11%)	0/18 (0%)	1/18 (6%)	15/18 (83%)	ATP,ADP,5'-CMP
Pyridoxal 5'-phosphate Salvage Pathway	9.69E-01	4.11E-02	1/73 (1%)	0/73 (0%)	2/73 (3%)	70/73 (96%)	ATP,ADP,pyridoxine
Phospholipases	9.69E-01	4.62E-02	0/65 (0%)	0/65 (0%)	3/65 (5%)	62/65 (95%)	choline,phosphorylcholine,1-acylglycerophosphocholine
Tryptophan Degradation to 2-amino-3-carboxymuconate Semialdehyde	9.69E-01	1.76E-01	1/17 (6%)	0/17 (0%)	2/17 (12%)	14/17 (82%)	kynurenine,L-tryptophan,NADP
Glucocorticoid Biosynthesis	9.69E-01	1.67E-01	3/18 (17%)	0/18 (0%)	0/18 (0%)	15/18 (83%)	NADH,NADP,NAD+
LXR/RXR Activation	9.52E-01	1.44E-02	0/139 (0%)	0/139 (0%)	2/139 (1%)	137/139 (99%)	cholesterol,acetyl-coenzyme A
nNOS Signaling in Skeletal Muscle Cells	9.52E-01	7.69E-02	0/26 (0%)	0/26 (0%)	2/26 (8%)	24/26 (92%)	citrulline,L-arginine
Nicotine Degradation III	9.52E-01	4.55E-02	1/66 (2%)	0/66 (0%)	2/66 (3%)	63/66 (95%)	nicotine,UDP,UDP-glucuronic acid
Trehalose Degradation II (Trehalase)	9.52E-01	2.86E-01	1/7 (14%)	0/7 (0%)	1/7 (14%)	5/7 (71%)	ATP,ADP
Methylglyoxal Degradation I	9.52E-01	1.82E-01	1/11 (9%)	0/11 (0%)	1/11 (9%)	9/11 (82%)	glutathione,pyruvic acid
Branched-chain α-keto acid Dehydrogenase Complex	9.52E-01	2.22E-01	2/9 (22%)	0/9 (0%)	0/9 (0%)	7/9 (78%)	NADH,NAD+
Rapoport-Luebering Glycolytic Shunt	9.52E-01	2.22E-01	1/9 (11%)	0/9 (0%)	1/9 (11%)	7/9 (78%)	1,3-diphospho-D-glycerate,phosphate
N-acetylglucosamine Degradation I	9.52E-01	2.5E-01	0/8 (0%)	0/8 (0%)	2/8 (25%)	6/8 (75%)	glucosamine-6-phosphate,fructose-6-phosphate
PI3K/AKT Signaling	9.52E-01	1.33E-02	0/150 (0%)	0/150 (0%)	2/150 (1%)	148/150 (99%)	citrulline,L-arginine
Basal Cell Carcinoma Signaling	9.22E-01	1.33E-02	0/75 (0%)	0/75 (0%)	1/75 (1%)	74/75 (99%)	cholesterol
Role of Lipids/Lipid Rafts in the Pathogenesis of Influenza	9.22E-01	4E-02	0/25 (0%)	0/25 (0%)	1/25 (4%)	24/25 (96%)	cholesterol
Superpathway of Inositol Phosphate Compounds	8.84E-01	2.22E-02	2/225 (1%)	0/225 (0%)	3/225 (1%)	220/225 (98%)	ATP,ADP,5'-CMP,phosphate,myo-inositol
CDP-diacylglycerol Biosynthesis I	8.69E-01	1.11E-01	2/27 (7%)	0/27 (0%)	1/27 (4%)	24/27 (89%)	dihydroxyacetone phosphate,sn-glycerol-3-phosphate,NADP
Coenzyme A Biosynthesis	8.69E-01	2.14E-01	2/14 (14%)	0/14 (0%)	1/14 (7%)	11/14 (79%)	ATP,ADP,5'-CMP
Catecholamine Biosynthesis	8.69E-01	2E-01	0/15 (0%)	0/15 (0%)	3/15 (20%)	12/15 (80%)	S-adenosylhomocysteine,S-adenosylmethionine,L-tyrosine
Triacylglycerol Biosynthesis	8.69E-01	6.52E-02	0/46 (0%)	0/46 (0%)	3/46 (7%)	43/46 (93%)	sn-glycerol-3-phosphate,1-acylglycerophosphocholine,phosphate
Mineralocorticoid Biosynthesis	8.69E-01	1.67E-01	3/18 (17%)	0/18 (0%)	0/18 (0%)	15/18 (83%)	NADH,NADP,NAD+
Serotonin Degradation	8.66E-01	5.8E-02	3/69 (4%)	0/69 (0%)	1/69 (1%)	65/69 (94%)	NADH,UDP,UDP-glucuronic acid,NAD+
Noradrenaline and Adrenaline Degradation	8.66E-01	8.16E-02	2/49 (4%)	0/49 (0%)	2/49 (4%)	45/49 (92%)	S-adenosylhomocysteine,NADH,S-adenosylmethionine,NAD+
Neuroprotective Role of THOP1 in Alzheimer's Disease	8.1E-01	3.64E-02	1/55 (2%)	0/55 (0%)	1/55 (2%)	53/55 (96%)	glutathione,ATP
Fatty Acid Activation	8.1E-01	1.05E-01	1/19 (5%)	0/19 (0%)	1/19 (5%)	17/19 (89%)	AMP,ATP
Glycogen Degradation III	8.1E-01	1.18E-01	0/17 (0%)	0/17 (0%)	2/17 (12%)	15/17 (88%)	alpha-D-glucose 6-phosphate,phosphate
Glycogen Degradation II	8.1E-01	1.33E-01	0/15 (0%)	0/15 (0%)	2/15 (13%)	13/15 (87%)	alpha-D-glucose 6-phosphate,phosphate
GDP-L-fucose Biosynthesis II (from L-fucose)	8.1E-01	2.22E-01	1/9 (11%)	0/9 (0%)	1/9 (11%)	7/9 (78%)	ATP,ADP
Sulfate Activation for Sulfonation	8.1E-01	2.5E-01	1/8 (13%)	0/8 (0%)	1/8 (13%)	6/8 (75%)	ATP,ADP
Glycogen Biosynthesis II (from UDP-D-Glucose)	8.1E-01	1.67E-01	1/12 (8%)	0/12 (0%)	1/12 (8%)	10/12 (83%)	UDP,UDP-D-glucose
1D-myo-inositol Hexakisphosphate Biosynthesis V (from Ins(1,3,4)P3)	8.1E-01	2E-01	1/10 (10%)	0/10 (0%)	1/10 (10%)	8/10 (80%)	ATP,ADP
Acetone Degradation I (to Methylglyoxal)	8.1E-01	5.71E-02	1/35 (3%)	0/35 (0%)	1/35 (3%)	33/35 (94%)	NADP,acetoacetic acid
Formaldehyde Oxidation II (Glutathione-dependent)	8.1E-01	2E-01	1/10 (10%)	0/10 (0%)	1/10 (10%)	8/10 (80%)	glutathione,NADP
Pyrimidine Deoxyribonucleotides De Novo Biosynthesis I	7.97E-01	9.76E-02	1/41 (2%)	0/41 (0%)	3/41 (7%)	37/41 (90%)	ATP,ADP,UDP,CDP
Androgen Biosynthesis	7.82E-01	1.25E-01	3/24 (13%)	0/24 (0%)	0/24 (0%)	21/24 (88%)	NADH,NADP,NAD+
The Visual Cycle	7.82E-01	1.07E-01	3/28 (11%)	0/28 (0%)	0/28 (0%)	25/28 (89%)	NADH,NADP,NAD+
Gap Junction Signaling	7.06E-01	1.7E-02	2/176 (1%)	0/176 (0%)	1/176 (1%)	173/176 (98%)	cyclic GMP,ATP,L-glutamic acid
Heparan Sulfate Biosynthesis	7.06E-01	4.17E-02	2/72 (3%)	0/72 (0%)	1/72 (1%)	69/72 (96%)	UDP-N-acetylglucosamine,UDP,UDP-glucuronic acid
Uracil Degradation II (Reductive)	6.98E-01	1.82E-01	2/11 (18%)	0/11 (0%)	0/11 (0%)	9/11 (82%)	beta-alanine,NADP
γ-linolenate Biosynthesis II (Animals)	6.98E-01	8.33E-02	1/24 (4%)	0/24 (0%)	1/24 (4%)	22/24 (92%)	AMP,ATP
Guanine and Guanosine Salvage I	6.98E-01	2.22E-01	1/9 (11%)	0/9 (0%)	1/9 (11%)	7/9 (78%)	GMP,phosphate
Phenylethylamine Degradation I	6.98E-01	1.82E-01	2/11 (18%)	0/11 (0%)	0/11 (0%)	9/11 (82%)	NADH,NAD+
Inositol Pyrophosphates Biosynthesis	6.98E-01	1.25E-01	1/16 (6%)	0/16 (0%)	1/16 (6%)	14/16 (88%)	ATP,ADP
Ceramide Degradation	6.98E-01	1.43E-01	1/14 (7%)	0/14 (0%)	1/14 (7%)	12/14 (86%)	ATP,ADP
Xanthine and Xanthosine Salvage	6.98E-01	2.22E-01	0/9 (0%)	0/9 (0%)	2/9 (22%)	7/9 (78%)	phosphate,xanthine
Glycoaminoglycan-protein Linkage Region Biosynthesis	6.98E-01	1.33E-01	1/15 (7%)	0/15 (0%)	1/15 (7%)	13/15 (87%)	UDP,UDP-glucuronic acid
Pregnenolone Biosynthesis	6.98E-01	1.54E-01	1/13 (8%)	0/13 (0%)	1/13 (8%)	11/13 (85%)	cholesterol,NADP
Circadian Rhythm Signaling	6.47E-01	2.7E-02	0/37 (0%)	0/37 (0%)	1/37 (3%)	36/37 (97%)	L-glutamic acid
Caveolar-mediated Endocytosis Signaling	6.47E-01	1.2E-02	0/83 (0%)	0/83 (0%)	1/83 (1%)	82/83 (99%)	cholesterol
HIF1α Signaling	6.47E-01	9.17E-03	1/109 (1%)	0/109 (0%)	0/109 (0%)	108/109 (99%)	pyruvic acid
Melanocyte Development and Pigmentation Signaling	6.47E-01	1.08E-02	1/93 (1%)	0/93 (0%)	0/93 (0%)	92/93 (99%)	ATP
Renal Cell Carcinoma Signaling	6.47E-01	1.28E-02	0/78 (0%)	0/78 (0%)	1/78 (1%)	77/78 (99%)	fumaric acid
Bupropion Degradation	6.47E-01	3.12E-02	0/32 (0%)	0/32 (0%)	1/32 (3%)	31/32 (97%)	glycine
Thioredoxin Pathway	6.47E-01	1.25E-01	1/8 (13%)	0/8 (0%)	0/8 (0%)	7/8 (88%)	NADP
Glutamate Removal from Folates	6.47E-01	3.33E-01	0/3 (0%)	0/3 (0%)	1/3 (33%)	2/3 (67%)	L-glutamic acid
Histamine Biosynthesis	6.47E-01	3.33E-01	0/3 (0%)	0/3 (0%)	1/3 (33%)	2/3 (67%)	L-histidine
Putrescine Biosynthesis III	6.47E-01	2.5E-01	0/4 (0%)	0/4 (0%)	1/4 (25%)	3/4 (75%)	L-ornithine
D-mannose Degradation	6.47E-01	3.33E-01	0/3 (0%)	0/3 (0%)	1/3 (33%)	2/3 (67%)	fructose-6-phosphate
UDP-N-acetyl-D-galactosamine Biosynthesis I	6.47E-01	3.33E-01	1/3 (33%)	0/3 (0%)	0/3 (0%)	2/3 (67%)	UDP-N-acetylglucosamine
Endothelin-1 Signaling	6.39E-01	1.6E-02	2/187 (1%)	0/187 (0%)	1/187 (1%)	184/187 (98%)	cyclic GMP,ATP,L-arginine
Synaptic Long Term Potentiation	6.07E-01	1.59E-02	1/126 (1%)	0/126 (0%)	1/126 (1%)	124/126 (98%)	ATP,L-glutamic acid
CREB Signaling in Neurons	6.07E-01	1.02E-02	1/197 (1%)	0/197 (0%)	1/197 (1%)	195/197 (99%)	ATP,L-glutamic acid
Tetrapyrrole Biosynthesis II	6.07E-01	1.54E-01	1/13 (8%)	0/13 (0%)	1/13 (8%)	11/13 (85%)	succinyl-coenzyme A,glycine
Cardiac β-adrenergic Signaling	6.07E-01	1.3E-02	1/154 (1%)	0/154 (0%)	1/154 (1%)	152/154 (99%)	AMP,ATP
Phototransduction Pathway	6.07E-01	3.08E-02	2/65 (3%)	0/65 (0%)	0/65 (0%)	63/65 (97%)	cyclic GMP,GMP
G-Protein Coupled Receptor Signaling	6.07E-01	7.35E-03	1/272 (0%)	0/272 (0%)	1/272 (0%)	270/272 (99%)	AMP,ATP
Dermatan Sulfate Biosynthesis	5.79E-01	4.29E-02	1/70 (1%)	0/70 (0%)	2/70 (3%)	67/70 (96%)	chondroitin,UDP,UDP-glucuronic acid
Sperm Motility	5.79E-01	2.17E-02	2/138 (1%)	0/138 (0%)	1/138 (1%)	135/138 (98%)	cyclic GMP,AMP,ATP
Amyotrophic Lateral Sclerosis Signaling	5.31E-01	1.63E-02	1/123 (1%)	0/123 (0%)	1/123 (1%)	121/123 (98%)	L-glutamic acid,L-glutamine
Synaptic Long Term Depression	5.31E-01	1.32E-02	1/152 (1%)	0/152 (0%)	1/152 (1%)	150/152 (99%)	cyclic GMP,L-glutamic acid
Ceramide Biosynthesis	5.31E-01	1.25E-01	1/16 (6%)	0/16 (0%)	1/16 (6%)	14/16 (88%)	NADP,L-serine
S-methyl-5-thio-α-D-ribose 1-phosphate Degradation	5.31E-01	1.33E-01	0/15 (0%)	0/15 (0%)	2/15 (13%)	13/15 (87%)	phosphate,L-methionine
2-amino-3-carboxymuconate Semialdehyde Degradation to Glutaryl-CoA	5.31E-01	1.82E-01	2/11 (18%)	0/11 (0%)	0/11 (0%)	9/11 (82%)	NADH,NAD+
Chondroitin Sulfate Biosynthesis (Late Stages)	5.31E-01	3.77E-02	0/53 (0%)	0/53 (0%)	2/53 (4%)	51/53 (96%)	chondroitin,UDP
Histidine Degradation VI	5.31E-01	1E-01	0/20 (0%)	0/20 (0%)	2/20 (10%)	18/20 (90%)	2-oxoglutaric acid,L-histidine
Molybdenum Cofactor Biosynthesis	5.31E-01	1.25E-01	1/16 (6%)	0/16 (0%)	1/16 (6%)	14/16 (88%)	AMP,ATP
Chondroitin Sulfate Biosynthesis	5.25E-01	4.35E-02	1/69 (1%)	0/69 (0%)	2/69 (3%)	66/69 (96%)	chondroitin,UDP,UDP-glucuronic acid
IL-1 Signaling	4.97E-01	9.35E-03	1/107 (1%)	0/107 (0%)	0/107 (0%)	106/107 (99%)	ATP
Gαi Signaling	4.97E-01	7.52E-03	1/133 (1%)	0/133 (0%)	0/133 (0%)	132/133 (99%)	ATP
Spermine and Spermidine Degradation I	4.67E-01	1.43E-01	0/14 (0%)	0/14 (0%)	2/14 (14%)	12/14 (86%)	spermine,acetyl-coenzyme A
Histidine Degradation III	4.67E-01	1.11E-01	0/18 (0%)	0/18 (0%)	2/18 (11%)	16/18 (89%)	L-glutamic acid,L-histidine
Palmitate Biosynthesis I (Animals)	4.67E-01	5.41E-02	2/37 (5%)	0/37 (0%)	0/37 (0%)	35/37 (95%)	NADP,palmitic acid
Dolichol and Dolichyl Phosphate Biosynthesis	4.13E-01	1.54E-01	1/13 (8%)	0/13 (0%)	1/13 (8%)	11/13 (85%)	NADP,CDP
Melatonin Degradation I	4.13E-01	3.39E-02	1/59 (2%)	0/59 (0%)	1/59 (2%)	57/59 (97%)	UDP,UDP-glucuronic acid
Leukotriene Biosynthesis	4.13E-01	8E-02	0/25 (0%)	0/25 (0%)	2/25 (8%)	23/25 (92%)	glutathione,glycine
IL-12 Signaling and Production in Macrophages	3.98E-01	6.49E-03	0/154 (0%)	0/154 (0%)	1/154 (1%)	153/154 (99%)	D-glucose
Neuropathic Pain Signaling In Dorsal Horn Neurons	3.98E-01	9.26E-03	0/108 (0%)	0/108 (0%)	1/108 (1%)	107/108 (99%)	L-glutamic acid
CDK5 Signaling	3.98E-01	1.04E-02	1/96 (1%)	0/96 (0%)	0/96 (0%)	95/96 (99%)	ATP
Growth Hormone Signaling	3.98E-01	1.3E-02	0/77 (0%)	0/77 (0%)	1/77 (1%)	76/77 (99%)	D-glucose
L-dopachrome Biosynthesis	3.98E-01	1.67E-01	0/6 (0%)	0/6 (0%)	1/6 (17%)	5/6 (83%)	L-tyrosine
L-cysteine Degradation II	3.98E-01	2E-01	1/5 (20%)	0/5 (0%)	0/5 (0%)	4/5 (80%)	pyruvic acid
Phosphatidylethanolamine Biosynthesis III	3.98E-01	2E-01	0/5 (0%)	0/5 (0%)	1/5 (20%)	4/5 (80%)	L-serine
Gαs Signaling	3.98E-01	8.26E-03	1/121 (1%)	0/121 (0%)	0/121 (0%)	120/121 (99%)	ATP
Dolichyl-diphosphooligosaccharide Biosynthesis	3.96E-01	7.69E-02	2/39 (5%)	0/39 (0%)	1/39 (3%)	36/39 (92%)	UDP-N-acetylglucosamine,UDP,UDP-D-glucose
Protein Kinase A Signaling	3.66E-01	5.09E-03	1/393 (0%)	0/393 (0%)	1/393 (0%)	391/393 (99%)	ATP,L-tyrosine
PPARα/RXRα Activation	3.26E-01	5.32E-03	1/188 (1%)	0/188 (0%)	0/188 (0%)	187/188 (99%)	ATP
Colorectal Cancer Metastasis Signaling	3.26E-01	3.88E-03	1/258 (0%)	0/258 (0%)	0/258 (0%)	257/258 (100%)	ATP
Netrin Signaling	3.26E-01	1.85E-02	1/54 (2%)	0/54 (0%)	0/54 (0%)	53/54 (98%)	cyclic GMP
Dermatan Sulfate Biosynthesis (Late Stages)	3.26E-01	2.17E-02	0/46 (0%)	0/46 (0%)	1/46 (2%)	45/46 (98%)	chondroitin
α-tocopherol Degradation	3.26E-01	1E-01	1/10 (10%)	0/10 (0%)	0/10 (0%)	9/10 (90%)	NADP
Fatty Acid Biosynthesis Initiation II	3.26E-01	1.43E-01	0/7 (0%)	0/7 (0%)	1/7 (14%)	6/7 (86%)	acetyl-coenzyme A
GDP-L-fucose Biosynthesis I (from GDP-D-mannose)	3.26E-01	1.43E-01	1/7 (14%)	0/7 (0%)	0/7 (0%)	6/7 (86%)	NADP
Trans, trans-farnesyl Diphosphate Biosynthesis	3.26E-01	1.11E-01	0/9 (0%)	0/9 (0%)	1/9 (11%)	8/9 (89%)	geranyl pyrophosphate
Superpathway of Cholesterol Biosynthesis	3.06E-01	8.33E-02	2/84 (2%)	0/84 (0%)	5/84 (6%)	77/84 (92%)	cholesterol,ATP,geranyl pyrophosphate,ADP,NADP,acetyl-coenzyme A,phosphate
Heme Biosynthesis II	2.89E-01	8.7E-02	1/23 (4%)	0/23 (0%)	1/23 (4%)	21/23 (91%)	succinyl-coenzyme A,glycine
Dopamine Receptor Signaling	2.89E-01	2.11E-02	1/95 (1%)	0/95 (0%)	1/95 (1%)	93/95 (98%)	ATP,L-tyrosine
Axonal Guidance Signaling	2.71E-01	2.09E-03	1/478 (0%)	0/478 (0%)	0/478 (0%)	477/478 (100%)	cyclic GMP
Huntington's Disease Signaling	2.71E-01	4.1E-03	0/244 (0%)	0/244 (0%)	1/244 (0%)	243/244 (100%)	L-glutamic acid
Virus Entry via Endocytic Pathways	2.71E-01	9.9E-03	0/101 (0%)	0/101 (0%)	1/101 (1%)	100/101 (99%)	cholesterol
Melatonin Signaling	2.71E-01	1.28E-02	1/78 (1%)	0/78 (0%)	0/78 (0%)	77/78 (99%)	cyclic GMP
GNRH Signaling	2.71E-01	6.85E-03	1/146 (1%)	0/146 (0%)	0/146 (0%)	145/146 (99%)	ATP
mTOR Signaling	2.71E-01	4.9E-03	0/204 (0%)	0/204 (0%)	1/204 (0%)	203/204 (100%)	AMP
Breast Cancer Regulation by Stathmin1	2.71E-01	4.74E-03	1/211 (0%)	0/211 (0%)	0/211 (0%)	210/211 (100%)	ATP
1,25-dihydroxyvitamin D3 Biosynthesis	2.71E-01	1E-01	1/10 (10%)	0/10 (0%)	0/10 (0%)	9/10 (90%)	NADP
Thymine Degradation	2.71E-01	9.09E-02	1/11 (9%)	0/11 (0%)	0/11 (0%)	10/11 (91%)	NADP
Oxidized GTP and dGTP Detoxification	2.71E-01	9.09E-02	0/11 (0%)	0/11 (0%)	1/11 (9%)	10/11 (91%)	dGTP
Sphingomyelin Metabolism	2.71E-01	6.25E-02	0/16 (0%)	0/16 (0%)	1/16 (6%)	15/16 (94%)	phosphorylcholine
Production of Nitric Oxide and Reactive Oxygen Species in Macrophages	2.28E-01	4.72E-03	0/212 (0%)	0/212 (0%)	1/212 (0%)	211/212 (100%)	ADP
Role of NFAT in Cardiac Hypertrophy	2.28E-01	5.03E-03	1/199 (1%)	0/199 (0%)	0/199 (0%)	198/199 (99%)	ATP
Chondroitin Sulfate Degradation (Metazoa)	2.28E-01	4.76E-02	0/21 (0%)	0/21 (0%)	1/21 (5%)	20/21 (95%)	chondroitin
Epoxysqualene Biosynthesis	2.28E-01	1.11E-01	1/9 (11%)	0/9 (0%)	0/9 (0%)	8/9 (89%)	NADP
Heme Degradation	2.28E-01	9.09E-02	1/11 (9%)	0/11 (0%)	0/11 (0%)	10/11 (91%)	NADP
3-phosphoinositide Degradation	2.28E-01	6.45E-03	0/155 (0%)	0/155 (0%)	1/155 (1%)	154/155 (99%)	phosphate
GDP-mannose Biosynthesis	2.28E-01	7.69E-02	0/13 (0%)	0/13 (0%)	1/13 (8%)	12/13 (92%)	fructose-6-phosphate
CXCR4 Signaling	1.93E-01	5.81E-03	1/172 (1%)	0/172 (0%)	0/172 (0%)	171/172 (99%)	ATP
Molecular Mechanisms of Cancer	1.93E-01	2.63E-03	1/380 (0%)	0/380 (0%)	0/380 (0%)	379/380 (100%)	ATP
Tetrahydrobiopterin Biosynthesis I	1.93E-01	9.09E-02	1/11 (9%)	0/11 (0%)	0/11 (0%)	10/11 (91%)	NADP
Gαq Signaling	1.93E-01	5.95E-03	0/168 (0%)	0/168 (0%)	1/168 (1%)	167/168 (99%)	choline

## Sheet: A2780_50nM-NA
© 2000-2013 Ingenuity Systems, Inc. All rights reserved.
Ingenuity Canonical Pathways	-log(p-value)	Ratio	Downregulated	No change	Upregulated	No overlap with dataset	Molecules
Gluconeogenesis I	9.65E00	3.26E-01	7/46 (15%)	0/46 (0%)	8/46 (17%)	31/46 (67%)	dihydroxyacetone phosphate,AMP,ATP,NADH,L-malic acid,ADP,fructose-1,6-diphosphate,phosphoenolpyruvate,NAD+,pyruvic acid,fructose-6-phosphate,1,3-diphospho-D-glycerate,NADP,phosphate,(2R)-2-hydroxy-3-(phosphonooxy)-propanal
Glycolysis I	9.58E00	3.33E-01	5/39 (13%)	0/39 (0%)	8/39 (21%)	26/39 (67%)	dihydroxyacetone phosphate,AMP,ATP,NADH,ADP,fructose-1,6-diphosphate,phosphoenolpyruvate,NAD+,pyruvic acid,fructose-6-phosphate,1,3-diphospho-D-glycerate,phosphate,(2R)-2-hydroxy-3-(phosphonooxy)-propanal
Superpathway of Citrulline Metabolism	9.57E00	4.21E-01	3/38 (8%)	0/38 (0%)	13/38 (34%)	22/38 (58%)	citrulline,carbamoyl phosphate,AMP,ATP,L-glutamine,ADP,fumaric acid,2-oxoglutaric acid,L-glutamic acid,L-proline,NADP,phosphate,urea,L-aspartic acid,L-arginine,L-ornithine
Arginine Biosynthesis IV	8.49E00	5.42E-01	2/24 (8%)	0/24 (0%)	11/24 (46%)	11/24 (46%)	carbamoyl phosphate,citrulline,AMP,ATP,ADP,fumaric acid,2-oxoglutaric acid,L-glutamic acid,NADP,phosphate,L-aspartic acid,L-arginine,L-ornithine
Citrulline Biosynthesis	8.49E00	5E-01	3/26 (12%)	0/26 (0%)	10/26 (38%)	13/26 (50%)	carbamoyl phosphate,citrulline,ATP,L-glutamine,ADP,2-oxoglutaric acid,L-glutamic acid,L-proline,NADP,urea,phosphate,L-arginine,L-ornithine
TCA Cycle II (Eukaryotic)	8.49E00	3.25E-01	4/40 (10%)	0/40 (0%)	9/40 (23%)	27/40 (68%)	ATP,NADH,L-malic acid,succinyl-coenzyme A,ADP,fumaric acid,2-oxoglutaric acid,citric acid,succinic acid,NAD+,cis-aconitic acid,acetyl-coenzyme A,phosphate
Superpathway of Methionine Degradation	8.4E00	2.77E-01	4/65 (6%)	0/65 (0%)	14/65 (22%)	47/65 (72%)	ATP,NADH,succinyl-coenzyme A,ADP,betaine,adenosine,2-oxoglutaric acid,L-methionine,alpha-ketobutyric acid,L-cystathionine,NAD+,S-adenosylhomocysteine,pyruvic acid,L-glutamic acid,phosphate,S-adenosylmethionine,L-serine,dimethylglycine
tRNA Charging	8.02E00	2.47E-01	0/81 (0%)	0/81 (0%)	20/81 (25%)	61/81 (75%)	ATP,AMP,L-phenylalanine,L-glutamine,L-asparagine,L-tryptophan,glycine,L-methionine,L-histidine,L-valine,L-leucine,L-isoleucine,L-glutamic acid,L-proline,L-threonine,L-serine,L-aspartic acid,L-arginine,L-tyrosine,L-lysine
Urea Cycle	7.86E00	5.5E-01	2/20 (10%)	0/20 (0%)	9/20 (45%)	9/20 (45%)	carbamoyl phosphate,citrulline,AMP,ATP,ADP,urea,phosphate,fumaric acid,L-aspartic acid,L-arginine,L-ornithine
4-hydroxybenzoate Biosynthesis	7.86E00	5.5E-01	2/20 (10%)	0/20 (0%)	9/20 (45%)	9/20 (45%)	AMP,ATP,NADH,L-glutamic acid,(E)-4-coumaric acid,acetyl-coenzyme A,4-hydroxybenzoic acid,2-oxoglutaric acid,L-tyrosine,4-hydroxyphenylpyruvic acid,NAD+
Glycine Degradation (Creatine Biosynthesis)	6.51E00	7.78E-01	1/9 (11%)	0/9 (0%)	6/9 (67%)	2/9 (22%)	S-adenosylhomocysteine,glycocyamine,glycine,S-adenosylmethionine,L-arginine,L-ornithine,creatine
Leucine Degradation I	6.47E00	4.23E-01	3/26 (12%)	0/26 (0%)	8/26 (31%)	15/26 (58%)	L-leucine,ATP,NADH,L-glutamic acid,alpha-ketoisocaproic acid,ADP,acetyl-coenzyme A,phosphate,2-oxoglutaric acid,acetoacetic acid,NAD+
Lysine Degradation V	6.11E00	3.93E-01	4/28 (14%)	0/28 (0%)	7/28 (25%)	17/28 (61%)	ATP,NADH,L-glutamic acid,ADP,NADP,S-pipecolic acid,phosphate,2-oxoglutaric acid,S-2-amino-hexanedioic acid,L-lysine,NAD+
Pyrimidine Ribonucleotides De Novo Biosynthesis	5.89E00	2.35E-01	1/51 (2%)	0/51 (0%)	11/51 (22%)	39/51 (76%)	orotic acid,carbamoyl phosphate,ATP,L-glutamic acid,L-glutamine,ADP,N-carbamoyl-L-aspartic acid,UDP,5'-CMP,phosphate,CDP,L-aspartic acid
Oxidative Phosphorylation	5.89E00	6.9E-02	2/116 (2%)	0/116 (0%)	6/116 (5%)	108/116 (93%)	ATP,NADH,ADP,FAD,phosphate,fumaric acid,succinic acid,NAD+
Purine Nucleotides De Novo Biosynthesis II	5.73E00	3.41E-01	4/41 (10%)	0/41 (0%)	10/41 (24%)	27/41 (66%)	AMP,ATP,NADH,GMP,L-glutamine,ADP,glycine,fumaric acid,IMP,NAD+,L-glutamic acid,phosphate,L-aspartic acid,AICAR
Proline Biosynthesis II (from Arginine)	5.72E00	4.5E-01	2/20 (10%)	0/20 (0%)	7/20 (35%)	11/20 (55%)	carbamoyl phosphate,citrulline,L-glutamic acid,L-proline,NADP,phosphate,2-oxoglutaric acid,L-arginine,L-ornithine
Cysteine Biosynthesis III (mammalia)	5.72E00	2.9E-01	1/31 (3%)	0/31 (0%)	8/31 (26%)	22/31 (71%)	S-adenosylhomocysteine,ATP,adenosine,phosphate,S-adenosylmethionine,L-serine,L-methionine,alpha-ketobutyric acid,L-cystathionine
Purine Nucleotides Degradation II (Aerobic)	5.37E00	2.86E-01	3/35 (9%)	0/35 (0%)	7/35 (20%)	25/35 (71%)	AMP,inosine,NADH,GMP,uric acid,adenosine,phosphate,IMP,xanthine,NAD+
Pyrimidine Ribonucleotides Interconversion	5.37E00	2.16E-01	0/37 (0%)	0/37 (0%)	8/37 (22%)	29/37 (78%)	ATP,L-glutamic acid,L-glutamine,ADP,UDP,5'-CMP,phosphate,CDP
Adenosine Nucleotides Degradation II	5.37E00	3.08E-01	2/26 (8%)	0/26 (0%)	6/26 (23%)	18/26 (69%)	AMP,inosine,NADH,uric acid,adenosine,phosphate,xanthine,NAD+
Histamine Degradation	5.32E00	3.21E-01	3/28 (11%)	0/28 (0%)	6/28 (21%)	19/28 (68%)	imidazole-4-acetic acid,S-adenosylhomocysteine,ATP,NADH,L-glutamic acid,ADP,phosphate,S-adenosylmethionine,NAD+
NAD Salvage Pathway II	5.04E00	2.33E-01	3/30 (10%)	0/30 (0%)	4/30 (13%)	23/30 (77%)	AMP,ATP,ADP,NADP,phosphate,NMN,NAD+
Serine Biosynthesis	5.04E00	5.38E-01	2/13 (15%)	0/13 (0%)	5/13 (38%)	6/13 (46%)	NADH,L-glutamic acid,phosphate,L-serine,2-oxoglutaric acid,L-serine-O-phosphate,NAD+
Arginine Degradation I (Arginase Pathway)	5.04E00	5.38E-01	3/13 (23%)	0/13 (0%)	4/13 (31%)	6/13 (46%)	NADH,L-glutamic acid,urea,2-oxoglutaric acid,L-arginine,L-ornithine,NAD+
Superpathway of Serine and Glycine Biosynthesis I	4.94E00	4.44E-01	2/18 (11%)	0/18 (0%)	6/18 (33%)	10/18 (56%)	NADH,L-glutamic acid,glycine,phosphate,L-serine,2-oxoglutaric acid,L-serine-O-phosphate,NAD+
Pentose Phosphate Pathway	4.94E00	3.64E-01	4/22 (18%)	0/22 (0%)	4/22 (18%)	14/22 (64%)	erythrose 4-phosphate,D-ribose-5-phosphate,fructose-6-phosphate,gluconic acid-6-phosphate,sedoheptulose 7-phosphate,NADP,(2R)-2-hydroxy-3-(phosphonooxy)-propanal,D-glucono-1,5-lactone 6-phosphate
NAD Phosphorylation and Dephosphorylation	4.77E00	3.53E-01	3/17 (18%)	0/17 (0%)	3/17 (18%)	11/17 (65%)	ATP,NADH,ADP,NADP,phosphate,NAD+
Asparagine Biosynthesis I	4.77E00	7.5E-01	0/8 (0%)	0/8 (0%)	6/8 (75%)	2/8 (25%)	AMP,ATP,L-glutamic acid,L-glutamine,L-asparagine,L-aspartic acid
Citrulline Degradation	4.77E00	6.67E-01	1/9 (11%)	0/9 (0%)	5/9 (56%)	3/9 (33%)	carbamoyl phosphate,citrulline,ATP,ADP,phosphate,L-ornithine
Glutamate Degradation III (via 4-aminobutyrate)	4.77E00	5E-01	2/12 (17%)	0/12 (0%)	4/12 (33%)	6/12 (50%)	NADH,L-glutamic acid,2-oxoglutaric acid,GABA,succinic acid,NAD+
Aspartate Degradation II	4.77E00	4.62E-01	3/13 (23%)	0/13 (0%)	3/13 (23%)	7/13 (54%)	NADH,L-glutamic acid,L-malic acid,L-aspartic acid,2-oxoglutaric acid,NAD+
4-aminobutyrate Degradation I	4.77E00	6E-01	2/10 (20%)	0/10 (0%)	4/10 (40%)	4/10 (40%)	NADH,L-glutamic acid,2-oxoglutaric acid,GABA,succinic acid,NAD+
Choline Degradation I	4.63E00	7.14E-01	2/7 (29%)	0/7 (0%)	3/7 (43%)	2/7 (29%)	choline,betaine aldehyde,NADH,betaine,NAD+
Arginine Degradation VI (Arginase 2 Pathway)	4.56E00	4.38E-01	2/16 (13%)	0/16 (0%)	5/16 (31%)	9/16 (56%)	L-glutamic acid,L-proline,NADP,urea,2-oxoglutaric acid,L-arginine,L-ornithine
Uridine-5'-phosphate Biosynthesis	4.38E00	4.5E-01	1/20 (5%)	0/20 (0%)	8/20 (40%)	11/20 (55%)	orotic acid,carbamoyl phosphate,ATP,L-glutamic acid,L-glutamine,ADP,N-carbamoyl-L-aspartic acid,phosphate,L-aspartic acid
β-alanine Degradation I	4.21E00	6E-01	2/10 (20%)	0/10 (0%)	4/10 (40%)	4/10 (40%)	NADH,L-glutamic acid,beta-alanine,acetyl-coenzyme A,2-oxoglutaric acid,NAD+
Glutathione Biosynthesis	4.21E00	5.45E-01	0/11 (0%)	0/11 (0%)	6/11 (55%)	5/11 (45%)	glutathione,ATP,L-glutamic acid,ADP,glycine,phosphate
Methionine Degradation I (to Homocysteine)	4.21E00	2.5E-01	0/24 (0%)	0/24 (0%)	6/24 (25%)	18/24 (75%)	S-adenosylhomocysteine,ATP,adenosine,phosphate,S-adenosylmethionine,L-methionine
UDP-N-acetyl-D-glucosamine Biosynthesis II	4.17E00	4.12E-01	0/17 (0%)	0/17 (0%)	7/17 (41%)	10/17 (59%)	UDP-N-acetylglucosamine,N-acetyl-D-glucosamine 1-phosphate,glucosamine-6-phosphate,L-glutamic acid,L-glutamine,fructose-6-phosphate,acetyl-coenzyme A
Citrulline-Nitric Oxide Cycle	4.17E00	4.38E-01	2/16 (13%)	0/16 (0%)	5/16 (31%)	9/16 (56%)	citrulline,AMP,ATP,NADP,fumaric acid,L-aspartic acid,L-arginine
Phenylalanine Degradation IV (Mammalian, via Side Chain)	4.12E00	2.56E-01	2/39 (5%)	0/39 (0%)	8/39 (21%)	29/39 (74%)	AMP,ATP,NADH,L-phenylalanine,L-glutamic acid,L-glutamine,3-phenyllactic acid,glycine,2-oxoglutaric acid,NAD+
Glutamine Biosynthesis I	3.9E00	7.14E-01	0/7 (0%)	0/7 (0%)	5/7 (71%)	2/7 (29%)	ATP,L-glutamic acid,L-glutamine,ADP,phosphate
Mitochondrial Dysfunction	3.89E00	4.27E-02	3/211 (1%)	0/211 (0%)	6/211 (3%)	202/211 (96%)	glutathione,ATP,NADH,ADP,FAD,NADP,palmitic acid,glutathione disulfide,NAD+
Folate Transformations I	3.89E00	2.81E-01	3/32 (9%)	0/32 (0%)	6/32 (19%)	23/32 (72%)	ATP,NADH,ADP,NADP,glycine,phosphate,L-serine,L-methionine,NAD+
Glucose and Glucose-1-phosphate Degradation	3.84E00	3.33E-01	2/21 (10%)	0/21 (0%)	5/21 (24%)	14/21 (67%)	alpha-D-glucose 6-phosphate,ATP,D-gluconic acid,D-glucose,gluconolactone,ADP,phosphate
Lysine Degradation II	3.84E00	3.68E-01	4/19 (21%)	0/19 (0%)	3/19 (16%)	12/19 (63%)	NADH,L-glutamic acid,NADP,2-oxoglutaric acid,S-2-amino-hexanedioic acid,L-lysine,NAD+
2-oxobutanoate Degradation I	3.84E00	4.12E-01	2/17 (12%)	0/17 (0%)	5/17 (29%)	10/17 (59%)	ATP,NADH,succinyl-coenzyme A,ADP,phosphate,alpha-ketobutyric acid,NAD+
Diphthamide Biosynthesis	3.78E00	4.62E-01	0/13 (0%)	0/13 (0%)	6/13 (46%)	7/13 (54%)	S-adenosylhomocysteine,ATP,5'-methylthioadenosine,ADP,phosphate,S-adenosylmethionine
Urate Biosynthesis/Inosine 5'-phosphate Degradation	3.78E00	2.73E-01	2/22 (9%)	0/22 (0%)	4/22 (18%)	16/22 (73%)	NADH,uric acid,phosphate,IMP,xanthine,NAD+
4-hydroxyproline Degradation I	3.78E00	4.29E-01	3/14 (21%)	0/14 (0%)	3/14 (21%)	8/14 (57%)	pyruvic acid,NADH,L-glutamic acid,2-oxoglutaric acid,trans-4-hydroxy-L-proline,NAD+
Ketolysis	3.78E00	3.53E-01	2/17 (12%)	0/17 (0%)	4/17 (24%)	11/17 (65%)	NADH,succinyl-coenzyme A,acetyl-coenzyme A,acetoacetic acid,succinic acid,NAD+
L-glutamine Biosynthesis II (tRNA-dependent)	3.78E00	5.45E-01	0/11 (0%)	0/11 (0%)	6/11 (55%)	5/11 (45%)	AMP,ATP,L-glutamic acid,L-glutamine,ADP,phosphate
Tyrosine Degradation I	3.78E00	4.29E-01	0/14 (0%)	0/14 (0%)	6/14 (43%)	8/14 (57%)	L-glutamic acid,fumaric acid,2-oxoglutaric acid,acetoacetic acid,L-tyrosine,4-hydroxyphenylpyruvic acid
Pyruvate Fermentation to Lactate	3.7E00	4.44E-01	4/9 (44%)	0/9 (0%)	0/9 (0%)	5/9 (56%)	pyruvic acid,NADH,L-lactic acid,NAD+
Thiamin Salvage III	3.7E00	8E-01	0/5 (0%)	0/5 (0%)	4/5 (80%)	1/5 (20%)	thiamine,AMP,ATP,thiamin pyrophosphate
Glycerol-3-phosphate Shuttle	3.7E00	5E-01	3/8 (38%)	0/8 (0%)	1/8 (13%)	4/8 (50%)	dihydroxyacetone phosphate,sn-glycerol-3-phosphate,NADH,NAD+
Adenine and Adenosine Salvage VI	3.7E00	8E-01	0/5 (0%)	0/5 (0%)	4/5 (80%)	1/5 (20%)	AMP,ATP,ADP,adenosine
4-hydroxyphenylpyruvate Biosynthesis	3.7E00	8E-01	0/5 (0%)	0/5 (0%)	4/5 (80%)	1/5 (20%)	L-glutamic acid,2-oxoglutaric acid,L-tyrosine,4-hydroxyphenylpyruvic acid
Inosine-5'-phosphate Biosynthesis II	3.55E00	4.38E-01	1/16 (6%)	0/16 (0%)	6/16 (38%)	9/16 (56%)	ATP,ADP,phosphate,fumaric acid,L-aspartic acid,IMP,AICAR
γ-glutamyl Cycle	3.55E00	2.59E-01	0/27 (0%)	0/27 (0%)	7/27 (26%)	20/27 (74%)	glutathione,ATP,L-glutamic acid,ADP,pyrrolidonecarboxylic acid,glycine,phosphate
Glycine Betaine Degradation	3.55E00	3.04E-01	1/23 (4%)	0/23 (0%)	6/23 (26%)	16/23 (70%)	pyruvic acid,sarcosine,glycine,betaine,L-serine,L-methionine,dimethylglycine
Salvage Pathways of Pyrimidine Ribonucleotides	3.48E00	7.27E-02	0/110 (0%)	0/110 (0%)	8/110 (7%)	102/110 (93%)	cytidine,ATP,uridine,ADP,5'-CMP,phosphate,CDP,cytosine
Proline Biosynthesis I	3.43E00	4.29E-01	1/14 (7%)	0/14 (0%)	5/14 (36%)	8/14 (57%)	ATP,L-glutamic acid,L-proline,ADP,NADP,phosphate
Guanosine Nucleotides Degradation III	3.43E00	2.73E-01	3/22 (14%)	0/22 (0%)	3/22 (14%)	16/22 (73%)	NADH,GMP,uric acid,phosphate,xanthine,NAD+
Acetyl-CoA Biosynthesis III (from Citrate)	3.4E00	6.25E-01	0/8 (0%)	0/8 (0%)	5/8 (63%)	3/8 (38%)	ATP,ADP,acetyl-coenzyme A,phosphate,citric acid
Pentose Phosphate Pathway (Non-oxidative Branch)	3.4E00	3.85E-01	1/13 (8%)	0/13 (0%)	4/13 (31%)	8/13 (62%)	erythrose 4-phosphate,D-ribose-5-phosphate,fructose-6-phosphate,sedoheptulose 7-phosphate,(2R)-2-hydroxy-3-(phosphonooxy)-propanal
Threonine Degradation II	3.4E00	6.25E-01	2/8 (25%)	0/8 (0%)	3/8 (38%)	3/8 (38%)	NADH,L-threonine,acetyl-coenzyme A,glycine,NAD+
L-DOPA Degradation	3.13E00	4.62E-01	2/13 (15%)	0/13 (0%)	4/13 (31%)	7/13 (54%)	S-adenosylhomocysteine,NADH,L-glutamic acid,S-adenosylmethionine,2-oxoglutaric acid,NAD+
NAD biosynthesis II (from tryptophan)	3.08E00	2.42E-01	2/33 (6%)	0/33 (0%)	6/33 (18%)	25/33 (76%)	AMP,ATP,L-glutamic acid,L-glutamine,kynurenine,L-tryptophan,NADP,NAD+
Isoleucine Degradation I	3.06E00	2.41E-01	2/29 (7%)	0/29 (0%)	5/29 (17%)	22/29 (76%)	L-isoleucine,NADH,L-glutamic acid,FAD,acetyl-coenzyme A,2-oxoglutaric acid,NAD+
UDP-N-acetyl-D-galactosamine Biosynthesis II	3.06E00	3.04E-01	0/23 (0%)	0/23 (0%)	7/23 (30%)	16/23 (70%)	UDP-N-acetylglucosamine,ATP,N-acetyl-D-glucosamine 1-phosphate,glucosamine-6-phosphate,fructose-6-phosphate,ADP,acetyl-coenzyme A
UDP-D-xylose and UDP-D-glucuronate Biosynthesis	3.05E00	5.71E-01	4/7 (57%)	0/7 (0%)	0/7 (0%)	3/7 (43%)	NADH,UDP-glucuronic acid,UDP-D-glucose,NAD+
2-ketoglutarate Dehydrogenase Complex	3.05E00	4.44E-01	2/9 (22%)	0/9 (0%)	2/9 (22%)	5/9 (56%)	NADH,succinyl-coenzyme A,2-oxoglutaric acid,NAD+
NADH Repair	3.05E00	4.44E-01	1/9 (11%)	0/9 (0%)	3/9 (33%)	5/9 (56%)	ATP,NADH,ADP,phosphate
Spermine Biosynthesis	3.05E00	5.71E-01	0/7 (0%)	0/7 (0%)	4/7 (57%)	3/7 (43%)	spermine,5'-methylthioadenosine,S-adenosylmethionine,S-adenosyl-3-methylthiopropylamine
Proline Degradation	3.05E00	5.71E-01	2/7 (29%)	0/7 (0%)	2/7 (29%)	3/7 (43%)	NADH,L-glutamic acid,L-proline,NAD+
Acetyl-CoA Biosynthesis I (Pyruvate Dehydrogenase Complex)	3.05E00	3.64E-01	3/11 (27%)	0/11 (0%)	1/11 (9%)	7/11 (64%)	pyruvic acid,NADH,acetyl-coenzyme A,NAD+
S-adenosyl-L-methionine Biosynthesis	3.05E00	5E-01	0/8 (0%)	0/8 (0%)	4/8 (50%)	4/8 (50%)	ATP,phosphate,S-adenosylmethionine,L-methionine
Ascorbate Recycling (Cytosolic)	3.02E00	3.85E-01	3/13 (23%)	0/13 (0%)	2/13 (15%)	8/13 (62%)	glutathione,NADH,NADP,glutathione disulfide,NAD+
CMP-N-acetylneuraminate Biosynthesis I (Eukaryotes)	2.87E00	3.33E-01	0/18 (0%)	0/18 (0%)	6/18 (33%)	12/18 (67%)	UDP-N-acetylglucosamine,ATP,ADP,UDP,phosphate,phosphoenolpyruvate
Purine Ribonucleosides Degradation to Ribose-1-phosphate	2.87E00	3.33E-01	0/18 (0%)	0/18 (0%)	6/18 (33%)	12/18 (67%)	D-ribose-5-phosphate,inosine,adenosine,phosphate,adenine,xanthine
Oxidative Ethanol Degradation III	2.87E00	1.54E-01	3/39 (8%)	0/39 (0%)	3/39 (8%)	33/39 (85%)	AMP,ATP,NADH,NADP,acetyl-coenzyme A,NAD+
(S)-reticuline Biosynthesis II	2.71E00	3.57E-01	0/14 (0%)	0/14 (0%)	5/14 (36%)	9/14 (64%)	S-adenosylhomocysteine,L-glutamic acid,S-adenosylmethionine,2-oxoglutaric acid,L-tyrosine
Biotin-carboxyl Carrier Protein Assembly	2.71E00	3.33E-01	0/15 (0%)	0/15 (0%)	5/15 (33%)	10/15 (67%)	AMP,ATP,ADP,acetyl-coenzyme A,phosphate
Folate Polyglutamylation	2.65E00	3.33E-01	0/18 (0%)	0/18 (0%)	6/18 (33%)	12/18 (67%)	ATP,L-glutamic acid,ADP,glycine,phosphate,L-serine
Nitric Oxide Signaling in the Cardiovascular System	2.65E00	5.08E-02	2/118 (2%)	0/118 (0%)	4/118 (3%)	112/118 (95%)	cyclic GMP,citrulline,AMP,urea,L-arginine,L-ornithine
NAD Salvage Pathway III	2.61E00	3.64E-01	2/11 (18%)	0/11 (0%)	2/11 (18%)	7/11 (64%)	ATP,ADP,NMN,NAD+
Flavin Biosynthesis IV (Mammalian)	2.61E00	5E-01	0/8 (0%)	0/8 (0%)	4/8 (50%)	4/8 (50%)	ATP,ADP,FAD,riboflavin
Glutamate Degradation II	2.61E00	4E-01	0/10 (0%)	0/10 (0%)	4/10 (40%)	6/10 (60%)	L-glutamic acid,fumaric acid,L-aspartic acid,2-oxoglutaric acid
Colanic Acid Building Blocks Biosynthesis	2.59E00	2.22E-01	5/36 (14%)	0/36 (0%)	3/36 (8%)	28/36 (78%)	ATP,NADH,fructose-6-phosphate,ADP,NADP,UDP-glucuronic acid,UDP-D-glucose,NAD+
L-carnitine Biosynthesis	2.45E00	3.85E-01	2/13 (15%)	0/13 (0%)	3/13 (23%)	8/13 (62%)	NADH,glycine,2-oxoglutaric acid,succinic acid,NAD+
NAD Biosynthesis from 2-amino-3-carboxymuconate Semialdehyde	2.45E00	2.94E-01	1/17 (6%)	0/17 (0%)	4/17 (24%)	12/17 (71%)	AMP,ATP,L-glutamic acid,L-glutamine,NAD+
Phosphatidylcholine Biosynthesis I	2.45E00	2.94E-01	0/17 (0%)	0/17 (0%)	5/17 (29%)	12/17 (71%)	choline,ATP,phosphorylcholine,ADP,5'-CMP
Nicotine Degradation II	2.45E00	8E-02	2/75 (3%)	0/75 (0%)	4/75 (5%)	69/75 (92%)	nicotine,S-adenosylhomocysteine,NADP,UDP,UDP-glucuronic acid,S-adenosylmethionine
Selenocysteine Biosynthesis II (Archaea and Eukaryotes)	2.45E00	2.94E-01	0/17 (0%)	0/17 (0%)	5/17 (29%)	12/17 (71%)	AMP,ATP,ADP,phosphate,L-serine
Adenine and Adenosine Salvage III	2.45E00	3.12E-01	0/16 (0%)	0/16 (0%)	5/16 (31%)	11/16 (69%)	inosine,adenosine,phosphate,IMP,adenine
Ethanol Degradation II	2.45E00	1.25E-01	2/40 (5%)	0/40 (0%)	3/40 (8%)	35/40 (88%)	AMP,ATP,NADH,acetyl-coenzyme A,NAD+
tRNA Splicing	2.29E00	8.7E-02	1/46 (2%)	0/46 (0%)	3/46 (7%)	42/46 (91%)	AMP,ATP,phosphate,NAD+
Glycerol Degradation I	2.29E00	3.33E-01	1/12 (8%)	0/12 (0%)	3/12 (25%)	8/12 (67%)	dihydroxyacetone phosphate,ATP,sn-glycerol-3-phosphate,ADP
Adenine and Adenosine Salvage I	2.29E00	4.44E-01	0/9 (0%)	0/9 (0%)	4/9 (44%)	5/9 (56%)	AMP,adenosine,phosphate,adenine
Phenylalanine Degradation I (Aerobic)	2.29E00	3.64E-01	2/11 (18%)	0/11 (0%)	2/11 (18%)	7/11 (64%)	NADH,L-phenylalanine,L-tyrosine,NAD+
AMPK Signaling	2.27E00	3.39E-02	1/177 (1%)	0/177 (0%)	5/177 (3%)	171/177 (97%)	carnitine,AMP,ADP,acetyl-coenzyme A,AICAR,creatine
5-aminoimidazole Ribonucleotide Biosynthesis I	2.27E00	3.33E-01	0/18 (0%)	0/18 (0%)	6/18 (33%)	12/18 (67%)	ATP,L-glutamic acid,L-glutamine,ADP,glycine,phosphate
Glutathione-mediated Detoxification	2.23E00	1.28E-01	1/39 (3%)	0/39 (0%)	4/39 (10%)	34/39 (87%)	glutathione,pyruvic acid,L-glutamic acid,acetyl-coenzyme A,glycine
Ethanol Degradation IV	2.23E00	1.79E-01	2/28 (7%)	0/28 (0%)	3/28 (11%)	23/28 (82%)	AMP,ATP,NADH,acetyl-coenzyme A,NAD+
Creatine-phosphate Biosynthesis	2.21E00	3.75E-01	0/8 (0%)	0/8 (0%)	3/8 (38%)	5/8 (63%)	ATP,ADP,creatine
PRPP Biosynthesis I	2.21E00	4.29E-01	0/7 (0%)	0/7 (0%)	3/7 (43%)	4/7 (57%)	D-ribose-5-phosphate,AMP,ATP
S-methyl-5'-thioadenosine Degradation II	2.21E00	6E-01	0/5 (0%)	0/5 (0%)	3/5 (60%)	2/5 (40%)	5'-methylthioadenosine,phosphate,adenine
Alanine Degradation III	2.21E00	5E-01	1/6 (17%)	0/6 (0%)	2/6 (33%)	3/6 (50%)	pyruvic acid,L-glutamic acid,2-oxoglutaric acid
Calcium Transport I	2.21E00	2.31E-01	0/13 (0%)	0/13 (0%)	3/13 (23%)	10/13 (77%)	ATP,ADP,phosphate
Alanine Biosynthesis II	2.21E00	5E-01	1/6 (17%)	0/6 (0%)	2/6 (33%)	3/6 (50%)	pyruvic acid,L-glutamic acid,2-oxoglutaric acid
Glutathione Redox Reactions II	2.21E00	4.29E-01	1/7 (14%)	0/7 (0%)	2/7 (29%)	4/7 (57%)	glutathione,NADP,glutathione disulfide
Aspartate Biosynthesis	2.21E00	4.29E-01	0/7 (0%)	0/7 (0%)	3/7 (43%)	4/7 (57%)	L-glutamic acid,L-aspartic acid,2-oxoglutaric acid
Protein Ubiquitination Pathway	2.21E00	1.12E-02	0/269 (0%)	0/269 (0%)	3/269 (1%)	266/269 (99%)	AMP,ATP,phosphate
Putrescine Degradation III	2.04E00	1.72E-01	3/29 (10%)	0/29 (0%)	2/29 (7%)	24/29 (83%)	NADH,acetyl-coenzyme A,N-acetylputrescine,GABA,NAD+
Ketogenesis	2.03E00	2E-01	2/20 (10%)	0/20 (0%)	2/20 (10%)	16/20 (80%)	NADH,acetyl-coenzyme A,acetoacetic acid,NAD+
Lipoate Biosynthesis and Incorporation II	2.03E00	4E-01	0/10 (0%)	0/10 (0%)	4/10 (40%)	6/10 (60%)	AMP,ATP,S-adenosylmethionine,L-methionine
Methylmalonyl Pathway	2.03E00	3.33E-01	0/12 (0%)	0/12 (0%)	4/12 (33%)	8/12 (67%)	ATP,succinyl-coenzyme A,ADP,phosphate
Superpathway of D-myo-inositol (1,4,5)-trisphosphate Metabolism	2.03E00	1.21E-01	0/33 (0%)	0/33 (0%)	4/33 (12%)	29/33 (88%)	ATP,ADP,phosphate,myo-inositol
Morphine Biosynthesis	2.03E00	1.38E-01	1/29 (3%)	0/29 (0%)	3/29 (10%)	25/29 (86%)	NADP,acetyl-coenzyme A,2-oxoglutaric acid,succinic acid
N-acetylglucosamine Degradation II	2.03E00	3.33E-01	0/12 (0%)	0/12 (0%)	4/12 (33%)	8/12 (67%)	ATP,glucosamine-6-phosphate,fructose-6-phosphate,ADP
Valine Degradation I	1.97E00	1.71E-01	2/35 (6%)	0/35 (0%)	4/35 (11%)	29/35 (83%)	L-valine,NADH,L-glutamic acid,FAD,2-oxoglutaric acid,NAD+
Cellular Effects of Sildenafil (Viagra)	1.88E00	3.36E-02	1/149 (1%)	0/149 (0%)	4/149 (3%)	144/149 (97%)	cyclic GMP,AMP,ATP,GMP,L-arginine
3-phosphoinositide Biosynthesis	1.88E00	2.91E-02	0/172 (0%)	0/172 (0%)	5/172 (3%)	167/172 (97%)	ATP,ADP,5'-CMP,phosphate,myo-inositol
Fatty Acid β-oxidation I	1.88E00	1.14E-01	2/44 (5%)	0/44 (0%)	3/44 (7%)	39/44 (89%)	AMP,ATP,NADH,acetyl-coenzyme A,NAD+
Inhibition of Angiogenesis by TSP1	1.85E00	7.5E-02	1/40 (3%)	0/40 (0%)	2/40 (5%)	37/40 (93%)	cyclic GMP,citrulline,L-arginine
nNOS Signaling in Neurons	1.85E00	5.88E-02	1/51 (2%)	0/51 (0%)	2/51 (4%)	48/51 (94%)	citrulline,L-glutamic acid,L-arginine
Spermidine Biosynthesis I	1.85E00	3.75E-01	0/8 (0%)	0/8 (0%)	3/8 (38%)	5/8 (63%)	5'-methylthioadenosine,S-adenosylmethionine,S-adenosyl-3-methylthiopropylamine
Glutamate Biosynthesis II	1.85E00	4.29E-01	1/7 (14%)	0/7 (0%)	2/7 (29%)	4/7 (57%)	L-glutamic acid,NADP,2-oxoglutaric acid
Glutamate Degradation X	1.85E00	4.29E-01	1/7 (14%)	0/7 (0%)	2/7 (29%)	4/7 (57%)	L-glutamic acid,NADP,2-oxoglutaric acid
GABA Receptor Signaling	1.85E00	5.45E-02	0/55 (0%)	0/55 (0%)	3/55 (5%)	52/55 (95%)	L-glutamic acid,GABA,succinic acid
Mismatch Repair in Eukaryotes	1.85E00	8.33E-02	0/24 (0%)	0/24 (0%)	2/24 (8%)	22/24 (92%)	ATP,ADP
Glutamate Dependent Acid Resistance	1.85E00	5E-01	0/4 (0%)	0/4 (0%)	2/4 (50%)	2/4 (50%)	L-glutamic acid,GABA
Superpathway of Geranylgeranyldiphosphate Biosynthesis I (via Mevalonate)	1.84E00	1.76E-01	1/34 (3%)	0/34 (0%)	5/34 (15%)	28/34 (82%)	ATP,geranyl pyrophosphate,ADP,NADP,acetyl-coenzyme A,phosphate
Mevalonate Pathway I	1.73E00	1.92E-01	1/26 (4%)	0/26 (0%)	4/26 (15%)	21/26 (81%)	ATP,ADP,NADP,acetyl-coenzyme A,phosphate
Stearate Biosynthesis I (Animals)	1.73E00	1.04E-01	1/48 (2%)	0/48 (0%)	4/48 (8%)	43/48 (90%)	AMP,ATP,stearic acid,NADP,palmitic acid
Tryptophan Degradation III (Eukaryotic)	1.64E00	1.52E-01	3/46 (7%)	0/46 (0%)	4/46 (9%)	39/46 (85%)	NADH,kynurenine,L-tryptophan,FAD,NADP,acetyl-coenzyme A,NAD+
Relaxin Signaling	1.63E00	2.52E-02	0/159 (0%)	0/159 (0%)	4/159 (3%)	155/159 (97%)	cyclic GMP,AMP,ATP,L-arginine
Sphingosine and Sphingosine-1-phosphate Metabolism	1.63E00	1.9E-01	1/21 (5%)	0/21 (0%)	3/21 (14%)	17/21 (81%)	ATP,ADP,NADP,phosphate
Sucrose Degradation V (Mammalian)	1.63E00	2.22E-01	1/18 (6%)	0/18 (0%)	3/18 (17%)	14/18 (78%)	dihydroxyacetone phosphate,ATP,ADP,(2R)-2-hydroxy-3-(phosphonooxy)-propanal
D-myo-inositol (1,4,5)-Trisphosphate Biosynthesis	1.63E00	1.05E-01	0/38 (0%)	0/38 (0%)	4/38 (11%)	34/38 (89%)	ATP,ADP,5'-CMP,myo-inositol
Tryptophan Degradation X (Mammalian, via Tryptamine)	1.63E00	1.48E-01	3/27 (11%)	0/27 (0%)	1/27 (4%)	23/27 (85%)	NADH,L-tryptophan,NADP,NAD+
Phosphatidylglycerol Biosynthesis II (Non-plastidic)	1.59E00	1.52E-01	2/33 (6%)	0/33 (0%)	3/33 (9%)	28/33 (85%)	dihydroxyacetone phosphate,sn-glycerol-3-phosphate,NADP,5'-CMP,phosphate
Glutathione Redox Reactions I	1.59E00	1.25E-01	1/24 (4%)	0/24 (0%)	2/24 (8%)	21/24 (88%)	glutathione,NADP,glutathione disulfide
Pentose Phosphate Pathway (Oxidative Branch)	1.59E00	3E-01	3/10 (30%)	0/10 (0%)	0/10 (0%)	7/10 (70%)	gluconic acid-6-phosphate,NADP,D-glucono-1,5-lactone 6-phosphate
Taurine Biosynthesis	1.59E00	3.33E-01	2/9 (22%)	0/9 (0%)	1/9 (11%)	6/9 (67%)	NADH,taurine,NAD+
D-myo-inositol (1,4,5,6)-Tetrakisphosphate Biosynthesis	1.59E00	2.19E-02	0/137 (0%)	0/137 (0%)	3/137 (2%)	134/137 (98%)	ATP,ADP,phosphate
D-myo-inositol (1,3,4)-trisphosphate Biosynthesis	1.59E00	1.2E-01	0/25 (0%)	0/25 (0%)	3/25 (12%)	22/25 (88%)	ATP,ADP,phosphate
D-myo-inositol (3,4,5,6)-tetrakisphosphate Biosynthesis	1.59E00	2.19E-02	0/137 (0%)	0/137 (0%)	3/137 (2%)	134/137 (98%)	ATP,ADP,phosphate
Methionine Salvage II (Mammalian)	1.59E00	3.33E-01	0/9 (0%)	0/9 (0%)	3/9 (33%)	6/9 (67%)	betaine,L-methionine,dimethylglycine
Cysteine Biosynthesis/Homocysteine Degradation	1.59E00	3.75E-01	1/8 (13%)	0/8 (0%)	2/8 (25%)	5/8 (63%)	L-serine,alpha-ketobutyric acid,L-cystathionine
NAD Biosynthesis III	1.59E00	3E-01	2/10 (20%)	0/10 (0%)	1/10 (10%)	7/10 (70%)	ATP,NMN,NAD+
Antioxidant Action of Vitamin C	1.59E00	2.78E-02	1/108 (1%)	0/108 (0%)	2/108 (2%)	105/108 (97%)	glutathione,NADP,glutathione disulfide
Glycine Biosynthesis II	1.59E00	5E-01	2/6 (33%)	0/6 (0%)	1/6 (17%)	3/6 (50%)	NADH,glycine,NAD+
Acetate Conversion to Acetyl-CoA	1.59E00	2.73E-01	0/11 (0%)	0/11 (0%)	3/11 (27%)	8/11 (73%)	AMP,ATP,acetyl-coenzyme A
Insulin Receptor Signaling	1.59E00	2.07E-02	1/145 (1%)	0/145 (0%)	2/145 (1%)	142/145 (98%)	AMP,ATP,D-glucose
Glutaryl-CoA Degradation	1.48E00	1.74E-01	2/23 (9%)	0/23 (0%)	2/23 (9%)	19/23 (83%)	NADH,FAD,acetyl-coenzyme A,NAD+
Serotonin and Melatonin Biosynthesis	1.48E00	2.5E-01	0/16 (0%)	0/16 (0%)	4/16 (25%)	12/16 (75%)	S-adenosylhomocysteine,L-tryptophan,acetyl-coenzyme A,S-adenosylmethionine
iNOS Signaling	1.4E00	3.85E-02	1/52 (2%)	0/52 (0%)	1/52 (2%)	50/52 (96%)	citrulline,L-arginine
Asparagine Degradation I	1.4E00	4E-01	0/5 (0%)	0/5 (0%)	2/5 (40%)	3/5 (60%)	L-asparagine,L-aspartic acid
Fatty Acid α-oxidation	1.4E00	9.09E-02	2/22 (9%)	0/22 (0%)	0/22 (0%)	20/22 (91%)	NADH,NAD+
L-serine Degradation	1.4E00	3.33E-01	1/6 (17%)	0/6 (0%)	1/6 (17%)	4/6 (67%)	pyruvic acid,L-serine
Glutamine Degradation I	1.4E00	4E-01	0/5 (0%)	0/5 (0%)	2/5 (40%)	3/5 (60%)	L-glutamic acid,L-glutamine
D-myo-inositol-5-phosphate Metabolism	1.39E00	1.94E-02	0/155 (0%)	0/155 (0%)	3/155 (2%)	152/155 (98%)	ATP,ADP,phosphate
Chondroitin and Dermatan Biosynthesis	1.39E00	2.31E-01	2/13 (15%)	0/13 (0%)	1/13 (8%)	10/13 (77%)	chondroitin,UDP,UDP-glucuronic acid
Glycine Cleavage Complex	1.39E00	2E-01	2/15 (13%)	0/15 (0%)	1/15 (7%)	12/15 (80%)	NADH,glycine,NAD+
L-cysteine Degradation III	1.39E00	3.33E-01	1/9 (11%)	0/9 (0%)	2/9 (22%)	6/9 (67%)	pyruvic acid,L-glutamic acid,2-oxoglutaric acid
Methylglyoxal Degradation III	1.39E00	1.76E-01	3/17 (18%)	0/17 (0%)	0/17 (0%)	14/17 (82%)	NADH,NADP,NAD+
Cardiolipin Biosynthesis II	1.39E00	3.33E-01	0/9 (0%)	0/9 (0%)	3/9 (33%)	6/9 (67%)	sn-glycerol-3-phosphate,5'-CMP,phosphate
L-cysteine Degradation I	1.39E00	2.73E-01	1/11 (9%)	0/11 (0%)	2/11 (18%)	8/11 (73%)	pyruvic acid,L-glutamic acid,2-oxoglutaric acid
Vitamin-C Transport	1.39E00	1.36E-01	1/22 (5%)	0/22 (0%)	2/22 (9%)	19/22 (86%)	glutathione,NADP,glutathione disulfide
Glutamate Receptor Signaling	1.39E00	4.35E-02	0/69 (0%)	0/69 (0%)	3/69 (4%)	66/69 (96%)	L-glutamic acid,L-glutamine,glycine
Arsenate Detoxification I (Glutaredoxin)	1.34E00	2E-01	0/20 (0%)	0/20 (0%)	4/20 (20%)	16/20 (80%)	glutathione,S-adenosylhomocysteine,S-adenosylmethionine,glutathione disulfide
Salvage Pathways of Pyrimidine Deoxyribonucleotides	1.34E00	2E-01	0/20 (0%)	0/20 (0%)	4/20 (20%)	16/20 (80%)	thymidine,ATP,ADP,phosphate
Bile Acid Biosynthesis, Neutral Pathway	1.25E00	1.38E-01	3/58 (5%)	0/58 (0%)	5/58 (9%)	50/58 (86%)	cholesterol,AMP,ATP,NADH,NADP,glycine,taurine,NAD+
eNOS Signaling	1.23E00	2.7E-02	1/148 (1%)	0/148 (0%)	3/148 (2%)	144/148 (97%)	cyclic GMP,citrulline,ATP,L-arginine
Sertoli Cell-Sertoli Cell Junction Signaling	1.22E00	1.55E-02	0/194 (0%)	0/194 (0%)	3/194 (2%)	191/194 (98%)	cyclic GMP,ATP,L-arginine
1D-myo-inositol Hexakisphosphate Biosynthesis II (Mammalian)	1.22E00	1.07E-01	0/28 (0%)	0/28 (0%)	3/28 (11%)	25/28 (89%)	ATP,ADP,phosphate
D-glucuronate Degradation I	1.22E00	2.31E-01	3/13 (23%)	0/13 (0%)	0/13 (0%)	10/13 (77%)	NADH,NADP,NAD+
Methylglyoxal Degradation VI	1.22E00	2.5E-01	3/12 (25%)	0/12 (0%)	0/12 (0%)	9/12 (75%)	pyruvic acid,NADH,NAD+
Calcium Signaling	1.22E00	1.48E-02	0/203 (0%)	0/203 (0%)	3/203 (1%)	200/203 (99%)	ATP,L-glutamic acid,ADP
Maturity Onset Diabetes of Young (MODY) Signaling	1.14E00	6.9E-02	1/29 (3%)	0/29 (0%)	1/29 (3%)	27/29 (93%)	ATP,D-glucose
Antiproliferative Role of Somatostatin Receptor 2	1.14E00	2.94E-02	0/68 (0%)	0/68 (0%)	2/68 (3%)	66/68 (97%)	cyclic GMP,L-arginine
Leptin Signaling in Obesity	1.14E00	2.41E-02	0/83 (0%)	0/83 (0%)	2/83 (2%)	81/83 (98%)	AMP,ATP
Retinoate Biosynthesis I	1.14E00	5.88E-02	2/34 (6%)	0/34 (0%)	0/34 (0%)	32/34 (94%)	NADH,NAD+
Retinoate Biosynthesis II	1.14E00	2.22E-01	2/9 (22%)	0/9 (0%)	0/9 (0%)	7/9 (78%)	NADH,NAD+
Glycine Biosynthesis III	1.14E00	3.33E-01	1/6 (17%)	0/6 (0%)	1/6 (17%)	4/6 (67%)	pyruvic acid,glycine
D-myo-inositol (1,4,5)-trisphosphate Degradation	1.14E00	8.7E-02	0/23 (0%)	0/23 (0%)	2/23 (9%)	21/23 (91%)	phosphate,myo-inositol
Myo-inositol Biosynthesis	1.14E00	2.5E-01	0/8 (0%)	0/8 (0%)	2/8 (25%)	6/8 (75%)	phosphate,myo-inositol
Sorbitol Degradation I	1.14E00	4E-01	2/5 (40%)	0/5 (0%)	0/5 (0%)	3/5 (60%)	NADH,NAD+
Lipoate Salvage and Modification	1.14E00	3.33E-01	0/6 (0%)	0/6 (0%)	2/6 (33%)	4/6 (67%)	AMP,ATP
Glycine Biosynthesis I	1.14E00	3.33E-01	0/6 (0%)	0/6 (0%)	2/6 (33%)	4/6 (67%)	glycine,L-serine
Tyrosine Biosynthesis IV	1.14E00	2.86E-01	0/7 (0%)	0/7 (0%)	2/7 (29%)	5/7 (71%)	L-phenylalanine,L-tyrosine
cAMP-mediated signaling	1.14E00	9.01E-03	0/222 (0%)	0/222 (0%)	2/222 (1%)	220/222 (99%)	AMP,ATP
Dopamine-DARPP32 Feedback in cAMP Signaling	1.12E00	2.22E-02	0/180 (0%)	0/180 (0%)	4/180 (2%)	176/180 (98%)	cyclic GMP,ATP,L-glutamic acid,glycine
Dopamine Degradation	1.12E00	1.14E-01	2/35 (6%)	0/35 (0%)	2/35 (6%)	31/35 (89%)	S-adenosylhomocysteine,NADH,S-adenosylmethionine,NAD+
Type II Diabetes Mellitus Signaling	1.09E00	3.03E-02	2/165 (1%)	0/165 (0%)	3/165 (2%)	160/165 (97%)	ATP,pyruvic acid,glucosamine-6-phosphate,D-glucose,fructose-1,6-diphosphate
Heparan Sulfate Biosynthesis (Late Stages)	1.09E00	5E-02	1/60 (2%)	0/60 (0%)	2/60 (3%)	57/60 (95%)	UDP-N-acetylglucosamine,UDP,UDP-glucuronic acid
Choline Biosynthesis III	1.09E00	1.36E-01	0/22 (0%)	0/22 (0%)	3/22 (14%)	19/22 (86%)	choline,phosphorylcholine,5'-CMP
GDP-glucose Biosynthesis	1.09E00	1.88E-01	1/16 (6%)	0/16 (0%)	2/16 (13%)	13/16 (81%)	alpha-D-glucose 6-phosphate,ATP,ADP
Galactose Degradation I (Leloir Pathway)	1.09E00	1.88E-01	1/16 (6%)	0/16 (0%)	2/16 (13%)	13/16 (81%)	ATP,ADP,UDP-D-glucose
dTMP De Novo Biosynthesis	1.09E00	2.14E-01	1/14 (7%)	0/14 (0%)	2/14 (14%)	11/14 (79%)	NADP,glycine,L-serine
Ubiquinol-10 Biosynthesis (Eukaryotic)	1.03E00	1.38E-01	1/29 (3%)	0/29 (0%)	3/29 (10%)	25/29 (86%)	S-adenosylhomocysteine,NADP,4-hydroxybenzoic acid,S-adenosylmethionine
Corticotropin Releasing Hormone Signaling	9.69E-01	2.22E-02	0/135 (0%)	0/135 (0%)	3/135 (2%)	132/135 (98%)	cyclic GMP,ATP,L-arginine
P2Y Purigenic Receptor Signaling Pathway	9.69E-01	2.14E-02	0/140 (0%)	0/140 (0%)	3/140 (2%)	137/140 (98%)	ATP,ADP,UDP
Phosphatidylethanolamine Biosynthesis II	9.69E-01	1.67E-01	0/18 (0%)	0/18 (0%)	3/18 (17%)	15/18 (83%)	ATP,ADP,5'-CMP
Pyridoxal 5'-phosphate Salvage Pathway	9.69E-01	4.11E-02	0/73 (0%)	0/73 (0%)	3/73 (4%)	70/73 (96%)	ATP,ADP,pyridoxine
Phospholipases	9.69E-01	4.62E-02	1/65 (2%)	0/65 (0%)	2/65 (3%)	62/65 (95%)	choline,phosphorylcholine,1-acylglycerophosphocholine
Tryptophan Degradation to 2-amino-3-carboxymuconate Semialdehyde	9.69E-01	1.76E-01	1/17 (6%)	0/17 (0%)	2/17 (12%)	14/17 (82%)	kynurenine,L-tryptophan,NADP
Glucocorticoid Biosynthesis	9.69E-01	1.67E-01	3/18 (17%)	0/18 (0%)	0/18 (0%)	15/18 (83%)	NADH,NADP,NAD+
LXR/RXR Activation	9.52E-01	1.44E-02	0/139 (0%)	0/139 (0%)	2/139 (1%)	137/139 (99%)	cholesterol,acetyl-coenzyme A
nNOS Signaling in Skeletal Muscle Cells	9.52E-01	7.69E-02	1/26 (4%)	0/26 (0%)	1/26 (4%)	24/26 (92%)	citrulline,L-arginine
Nicotine Degradation III	9.52E-01	4.55E-02	1/66 (2%)	0/66 (0%)	2/66 (3%)	63/66 (95%)	nicotine,UDP,UDP-glucuronic acid
Trehalose Degradation II (Trehalase)	9.52E-01	2.86E-01	0/7 (0%)	0/7 (0%)	2/7 (29%)	5/7 (71%)	ATP,ADP
Methylglyoxal Degradation I	9.52E-01	1.82E-01	1/11 (9%)	0/11 (0%)	1/11 (9%)	9/11 (82%)	glutathione,pyruvic acid
Branched-chain α-keto acid Dehydrogenase Complex	9.52E-01	2.22E-01	2/9 (22%)	0/9 (0%)	0/9 (0%)	7/9 (78%)	NADH,NAD+
Rapoport-Luebering Glycolytic Shunt	9.52E-01	2.22E-01	1/9 (11%)	0/9 (0%)	1/9 (11%)	7/9 (78%)	1,3-diphospho-D-glycerate,phosphate
N-acetylglucosamine Degradation I	9.52E-01	2.5E-01	0/8 (0%)	0/8 (0%)	2/8 (25%)	6/8 (75%)	glucosamine-6-phosphate,fructose-6-phosphate
PI3K/AKT Signaling	9.52E-01	1.33E-02	1/150 (1%)	0/150 (0%)	1/150 (1%)	148/150 (99%)	citrulline,L-arginine
Basal Cell Carcinoma Signaling	9.22E-01	1.33E-02	0/75 (0%)	0/75 (0%)	1/75 (1%)	74/75 (99%)	cholesterol
Role of Lipids/Lipid Rafts in the Pathogenesis of Influenza	9.22E-01	4E-02	0/25 (0%)	0/25 (0%)	1/25 (4%)	24/25 (96%)	cholesterol
Superpathway of Inositol Phosphate Compounds	8.84E-01	2.22E-02	0/225 (0%)	0/225 (0%)	5/225 (2%)	220/225 (98%)	ATP,ADP,5'-CMP,phosphate,myo-inositol
CDP-diacylglycerol Biosynthesis I	8.69E-01	1.11E-01	2/27 (7%)	0/27 (0%)	1/27 (4%)	24/27 (89%)	dihydroxyacetone phosphate,sn-glycerol-3-phosphate,NADP
Coenzyme A Biosynthesis	8.69E-01	2.14E-01	0/14 (0%)	0/14 (0%)	3/14 (21%)	11/14 (79%)	ATP,ADP,5'-CMP
Catecholamine Biosynthesis	8.69E-01	2E-01	0/15 (0%)	0/15 (0%)	3/15 (20%)	12/15 (80%)	S-adenosylhomocysteine,S-adenosylmethionine,L-tyrosine
Triacylglycerol Biosynthesis	8.69E-01	6.52E-02	1/46 (2%)	0/46 (0%)	2/46 (4%)	43/46 (93%)	sn-glycerol-3-phosphate,1-acylglycerophosphocholine,phosphate
Mineralocorticoid Biosynthesis	8.69E-01	1.67E-01	3/18 (17%)	0/18 (0%)	0/18 (0%)	15/18 (83%)	NADH,NADP,NAD+
Serotonin Degradation	8.66E-01	5.8E-02	3/69 (4%)	0/69 (0%)	1/69 (1%)	65/69 (94%)	NADH,UDP,UDP-glucuronic acid,NAD+
Noradrenaline and Adrenaline Degradation	8.66E-01	8.16E-02	2/49 (4%)	0/49 (0%)	2/49 (4%)	45/49 (92%)	S-adenosylhomocysteine,NADH,S-adenosylmethionine,NAD+
Neuroprotective Role of THOP1 in Alzheimer's Disease	8.1E-01	3.64E-02	0/55 (0%)	0/55 (0%)	2/55 (4%)	53/55 (96%)	glutathione,ATP
Fatty Acid Activation	8.1E-01	1.05E-01	0/19 (0%)	0/19 (0%)	2/19 (11%)	17/19 (89%)	AMP,ATP
Glycogen Degradation III	8.1E-01	1.18E-01	1/17 (6%)	0/17 (0%)	1/17 (6%)	15/17 (88%)	alpha-D-glucose 6-phosphate,phosphate
Glycogen Degradation II	8.1E-01	1.33E-01	1/15 (7%)	0/15 (0%)	1/15 (7%)	13/15 (87%)	alpha-D-glucose 6-phosphate,phosphate
GDP-L-fucose Biosynthesis II (from L-fucose)	8.1E-01	2.22E-01	0/9 (0%)	0/9 (0%)	2/9 (22%)	7/9 (78%)	ATP,ADP
Sulfate Activation for Sulfonation	8.1E-01	2.5E-01	0/8 (0%)	0/8 (0%)	2/8 (25%)	6/8 (75%)	ATP,ADP
Glycogen Biosynthesis II (from UDP-D-Glucose)	8.1E-01	1.67E-01	1/12 (8%)	0/12 (0%)	1/12 (8%)	10/12 (83%)	UDP,UDP-D-glucose
1D-myo-inositol Hexakisphosphate Biosynthesis V (from Ins(1,3,4)P3)	8.1E-01	2E-01	0/10 (0%)	0/10 (0%)	2/10 (20%)	8/10 (80%)	ATP,ADP
Acetone Degradation I (to Methylglyoxal)	8.1E-01	5.71E-02	1/35 (3%)	0/35 (0%)	1/35 (3%)	33/35 (94%)	NADP,acetoacetic acid
Formaldehyde Oxidation II (Glutathione-dependent)	8.1E-01	2E-01	1/10 (10%)	0/10 (0%)	1/10 (10%)	8/10 (80%)	glutathione,NADP
Pyrimidine Deoxyribonucleotides De Novo Biosynthesis I	7.97E-01	9.76E-02	0/41 (0%)	0/41 (0%)	4/41 (10%)	37/41 (90%)	ATP,ADP,UDP,CDP
Androgen Biosynthesis	7.82E-01	1.25E-01	3/24 (13%)	0/24 (0%)	0/24 (0%)	21/24 (88%)	NADH,NADP,NAD+
The Visual Cycle	7.82E-01	1.07E-01	3/28 (11%)	0/28 (0%)	0/28 (0%)	25/28 (89%)	NADH,NADP,NAD+
Gap Junction Signaling	7.06E-01	1.7E-02	0/176 (0%)	0/176 (0%)	3/176 (2%)	173/176 (98%)	cyclic GMP,ATP,L-glutamic acid
Heparan Sulfate Biosynthesis	7.06E-01	4.17E-02	1/72 (1%)	0/72 (0%)	2/72 (3%)	69/72 (96%)	UDP-N-acetylglucosamine,UDP,UDP-glucuronic acid
Uracil Degradation II (Reductive)	6.98E-01	1.82E-01	1/11 (9%)	0/11 (0%)	1/11 (9%)	9/11 (82%)	beta-alanine,NADP
γ-linolenate Biosynthesis II (Animals)	6.98E-01	8.33E-02	0/24 (0%)	0/24 (0%)	2/24 (8%)	22/24 (92%)	AMP,ATP
Guanine and Guanosine Salvage I	6.98E-01	2.22E-01	1/9 (11%)	0/9 (0%)	1/9 (11%)	7/9 (78%)	GMP,phosphate
Phenylethylamine Degradation I	6.98E-01	1.82E-01	2/11 (18%)	0/11 (0%)	0/11 (0%)	9/11 (82%)	NADH,NAD+
Inositol Pyrophosphates Biosynthesis	6.98E-01	1.25E-01	0/16 (0%)	0/16 (0%)	2/16 (13%)	14/16 (88%)	ATP,ADP
Ceramide Degradation	6.98E-01	1.43E-01	0/14 (0%)	0/14 (0%)	2/14 (14%)	12/14 (86%)	ATP,ADP
Xanthine and Xanthosine Salvage	6.98E-01	2.22E-01	0/9 (0%)	0/9 (0%)	2/9 (22%)	7/9 (78%)	phosphate,xanthine
Glycoaminoglycan-protein Linkage Region Biosynthesis	6.98E-01	1.33E-01	1/15 (7%)	0/15 (0%)	1/15 (7%)	13/15 (87%)	UDP,UDP-glucuronic acid
Pregnenolone Biosynthesis	6.98E-01	1.54E-01	1/13 (8%)	0/13 (0%)	1/13 (8%)	11/13 (85%)	cholesterol,NADP
Circadian Rhythm Signaling	6.47E-01	2.7E-02	0/37 (0%)	0/37 (0%)	1/37 (3%)	36/37 (97%)	L-glutamic acid
Caveolar-mediated Endocytosis Signaling	6.47E-01	1.2E-02	0/83 (0%)	0/83 (0%)	1/83 (1%)	82/83 (99%)	cholesterol
HIF1α Signaling	6.47E-01	9.17E-03	1/109 (1%)	0/109 (0%)	0/109 (0%)	108/109 (99%)	pyruvic acid
Melanocyte Development and Pigmentation Signaling	6.47E-01	1.08E-02	0/93 (0%)	0/93 (0%)	1/93 (1%)	92/93 (99%)	ATP
Renal Cell Carcinoma Signaling	6.47E-01	1.28E-02	0/78 (0%)	0/78 (0%)	1/78 (1%)	77/78 (99%)	fumaric acid
Bupropion Degradation	6.47E-01	3.12E-02	0/32 (0%)	0/32 (0%)	1/32 (3%)	31/32 (97%)	glycine
Thioredoxin Pathway	6.47E-01	1.25E-01	1/8 (13%)	0/8 (0%)	0/8 (0%)	7/8 (88%)	NADP
Glutamate Removal from Folates	6.47E-01	3.33E-01	0/3 (0%)	0/3 (0%)	1/3 (33%)	2/3 (67%)	L-glutamic acid
Histamine Biosynthesis	6.47E-01	3.33E-01	0/3 (0%)	0/3 (0%)	1/3 (33%)	2/3 (67%)	L-histidine
Putrescine Biosynthesis III	6.47E-01	2.5E-01	0/4 (0%)	0/4 (0%)	1/4 (25%)	3/4 (75%)	L-ornithine
D-mannose Degradation	6.47E-01	3.33E-01	0/3 (0%)	0/3 (0%)	1/3 (33%)	2/3 (67%)	fructose-6-phosphate
UDP-N-acetyl-D-galactosamine Biosynthesis I	6.47E-01	3.33E-01	0/3 (0%)	0/3 (0%)	1/3 (33%)	2/3 (67%)	UDP-N-acetylglucosamine
Endothelin-1 Signaling	6.39E-01	1.6E-02	0/187 (0%)	0/187 (0%)	3/187 (2%)	184/187 (98%)	cyclic GMP,ATP,L-arginine
Synaptic Long Term Potentiation	6.07E-01	1.59E-02	0/126 (0%)	0/126 (0%)	2/126 (2%)	124/126 (98%)	ATP,L-glutamic acid
CREB Signaling in Neurons	6.07E-01	1.02E-02	0/197 (0%)	0/197 (0%)	2/197 (1%)	195/197 (99%)	ATP,L-glutamic acid
Tetrapyrrole Biosynthesis II	6.07E-01	1.54E-01	0/13 (0%)	0/13 (0%)	2/13 (15%)	11/13 (85%)	succinyl-coenzyme A,glycine
Cardiac β-adrenergic Signaling	6.07E-01	1.3E-02	0/154 (0%)	0/154 (0%)	2/154 (1%)	152/154 (99%)	AMP,ATP
Phototransduction Pathway	6.07E-01	3.08E-02	1/65 (2%)	0/65 (0%)	1/65 (2%)	63/65 (97%)	cyclic GMP,GMP
G-Protein Coupled Receptor Signaling	6.07E-01	7.35E-03	0/272 (0%)	0/272 (0%)	2/272 (1%)	270/272 (99%)	AMP,ATP
Dermatan Sulfate Biosynthesis	5.79E-01	4.29E-02	2/70 (3%)	0/70 (0%)	1/70 (1%)	67/70 (96%)	chondroitin,UDP,UDP-glucuronic acid
Sperm Motility	5.79E-01	2.17E-02	0/138 (0%)	0/138 (0%)	3/138 (2%)	135/138 (98%)	cyclic GMP,AMP,ATP
Amyotrophic Lateral Sclerosis Signaling	5.31E-01	1.63E-02	0/123 (0%)	0/123 (0%)	2/123 (2%)	121/123 (98%)	L-glutamic acid,L-glutamine
Synaptic Long Term Depression	5.31E-01	1.32E-02	0/152 (0%)	0/152 (0%)	2/152 (1%)	150/152 (99%)	cyclic GMP,L-glutamic acid
Ceramide Biosynthesis	5.31E-01	1.25E-01	1/16 (6%)	0/16 (0%)	1/16 (6%)	14/16 (88%)	NADP,L-serine
S-methyl-5-thio-α-D-ribose 1-phosphate Degradation	5.31E-01	1.33E-01	0/15 (0%)	0/15 (0%)	2/15 (13%)	13/15 (87%)	phosphate,L-methionine
2-amino-3-carboxymuconate Semialdehyde Degradation to Glutaryl-CoA	5.31E-01	1.82E-01	2/11 (18%)	0/11 (0%)	0/11 (0%)	9/11 (82%)	NADH,NAD+
Chondroitin Sulfate Biosynthesis (Late Stages)	5.31E-01	3.77E-02	1/53 (2%)	0/53 (0%)	1/53 (2%)	51/53 (96%)	chondroitin,UDP
Histidine Degradation VI	5.31E-01	1E-01	0/20 (0%)	0/20 (0%)	2/20 (10%)	18/20 (90%)	2-oxoglutaric acid,L-histidine
Molybdenum Cofactor Biosynthesis	5.31E-01	1.25E-01	0/16 (0%)	0/16 (0%)	2/16 (13%)	14/16 (88%)	AMP,ATP
Chondroitin Sulfate Biosynthesis	5.25E-01	4.35E-02	2/69 (3%)	0/69 (0%)	1/69 (1%)	66/69 (96%)	chondroitin,UDP,UDP-glucuronic acid
IL-1 Signaling	4.97E-01	9.35E-03	0/107 (0%)	0/107 (0%)	1/107 (1%)	106/107 (99%)	ATP
Gαi Signaling	4.97E-01	7.52E-03	0/133 (0%)	0/133 (0%)	1/133 (1%)	132/133 (99%)	ATP
Spermine and Spermidine Degradation I	4.67E-01	1.43E-01	0/14 (0%)	0/14 (0%)	2/14 (14%)	12/14 (86%)	spermine,acetyl-coenzyme A
Histidine Degradation III	4.67E-01	1.11E-01	0/18 (0%)	0/18 (0%)	2/18 (11%)	16/18 (89%)	L-glutamic acid,L-histidine
Palmitate Biosynthesis I (Animals)	4.67E-01	5.41E-02	1/37 (3%)	0/37 (0%)	1/37 (3%)	35/37 (95%)	NADP,palmitic acid
Dolichol and Dolichyl Phosphate Biosynthesis	4.13E-01	1.54E-01	1/13 (8%)	0/13 (0%)	1/13 (8%)	11/13 (85%)	NADP,CDP
Melatonin Degradation I	4.13E-01	3.39E-02	1/59 (2%)	0/59 (0%)	1/59 (2%)	57/59 (97%)	UDP,UDP-glucuronic acid
Leukotriene Biosynthesis	4.13E-01	8E-02	0/25 (0%)	0/25 (0%)	2/25 (8%)	23/25 (92%)	glutathione,glycine
IL-12 Signaling and Production in Macrophages	3.98E-01	6.49E-03	1/154 (1%)	0/154 (0%)	0/154 (0%)	153/154 (99%)	D-glucose
Neuropathic Pain Signaling In Dorsal Horn Neurons	3.98E-01	9.26E-03	0/108 (0%)	0/108 (0%)	1/108 (1%)	107/108 (99%)	L-glutamic acid
CDK5 Signaling	3.98E-01	1.04E-02	0/96 (0%)	0/96 (0%)	1/96 (1%)	95/96 (99%)	ATP
Growth Hormone Signaling	3.98E-01	1.3E-02	1/77 (1%)	0/77 (0%)	0/77 (0%)	76/77 (99%)	D-glucose
L-dopachrome Biosynthesis	3.98E-01	1.67E-01	0/6 (0%)	0/6 (0%)	1/6 (17%)	5/6 (83%)	L-tyrosine
L-cysteine Degradation II	3.98E-01	2E-01	1/5 (20%)	0/5 (0%)	0/5 (0%)	4/5 (80%)	pyruvic acid
Phosphatidylethanolamine Biosynthesis III	3.98E-01	2E-01	0/5 (0%)	0/5 (0%)	1/5 (20%)	4/5 (80%)	L-serine
Gαs Signaling	3.98E-01	8.26E-03	0/121 (0%)	0/121 (0%)	1/121 (1%)	120/121 (99%)	ATP
Dolichyl-diphosphooligosaccharide Biosynthesis	3.96E-01	7.69E-02	1/39 (3%)	0/39 (0%)	2/39 (5%)	36/39 (92%)	UDP-N-acetylglucosamine,UDP,UDP-D-glucose
Protein Kinase A Signaling	3.66E-01	5.09E-03	0/393 (0%)	0/393 (0%)	2/393 (1%)	391/393 (99%)	ATP,L-tyrosine
PPARα/RXRα Activation	3.26E-01	5.32E-03	0/188 (0%)	0/188 (0%)	1/188 (1%)	187/188 (99%)	ATP
Colorectal Cancer Metastasis Signaling	3.26E-01	3.88E-03	0/258 (0%)	0/258 (0%)	1/258 (0%)	257/258 (100%)	ATP
Netrin Signaling	3.26E-01	1.85E-02	0/54 (0%)	0/54 (0%)	1/54 (2%)	53/54 (98%)	cyclic GMP
Dermatan Sulfate Biosynthesis (Late Stages)	3.26E-01	2.17E-02	1/46 (2%)	0/46 (0%)	0/46 (0%)	45/46 (98%)	chondroitin
α-tocopherol Degradation	3.26E-01	1E-01	1/10 (10%)	0/10 (0%)	0/10 (0%)	9/10 (90%)	NADP
Fatty Acid Biosynthesis Initiation II	3.26E-01	1.43E-01	0/7 (0%)	0/7 (0%)	1/7 (14%)	6/7 (86%)	acetyl-coenzyme A
GDP-L-fucose Biosynthesis I (from GDP-D-mannose)	3.26E-01	1.43E-01	1/7 (14%)	0/7 (0%)	0/7 (0%)	6/7 (86%)	NADP
Trans, trans-farnesyl Diphosphate Biosynthesis	3.26E-01	1.11E-01	0/9 (0%)	0/9 (0%)	1/9 (11%)	8/9 (89%)	geranyl pyrophosphate
Superpathway of Cholesterol Biosynthesis	3.06E-01	8.33E-02	1/84 (1%)	0/84 (0%)	6/84 (7%)	77/84 (92%)	cholesterol,ATP,geranyl pyrophosphate,ADP,NADP,acetyl-coenzyme A,phosphate
Heme Biosynthesis II	2.89E-01	8.7E-02	0/23 (0%)	0/23 (0%)	2/23 (9%)	21/23 (91%)	succinyl-coenzyme A,glycine
Dopamine Receptor Signaling	2.89E-01	2.11E-02	0/95 (0%)	0/95 (0%)	2/95 (2%)	93/95 (98%)	ATP,L-tyrosine
Axonal Guidance Signaling	2.71E-01	2.09E-03	0/478 (0%)	0/478 (0%)	1/478 (0%)	477/478 (100%)	cyclic GMP
Huntington's Disease Signaling	2.71E-01	4.1E-03	0/244 (0%)	0/244 (0%)	1/244 (0%)	243/244 (100%)	L-glutamic acid
Virus Entry via Endocytic Pathways	2.71E-01	9.9E-03	0/101 (0%)	0/101 (0%)	1/101 (1%)	100/101 (99%)	cholesterol
Melatonin Signaling	2.71E-01	1.28E-02	0/78 (0%)	0/78 (0%)	1/78 (1%)	77/78 (99%)	cyclic GMP
GNRH Signaling	2.71E-01	6.85E-03	0/146 (0%)	0/146 (0%)	1/146 (1%)	145/146 (99%)	ATP
mTOR Signaling	2.71E-01	4.9E-03	0/204 (0%)	0/204 (0%)	1/204 (0%)	203/204 (100%)	AMP
Breast Cancer Regulation by Stathmin1	2.71E-01	4.74E-03	0/211 (0%)	0/211 (0%)	1/211 (0%)	210/211 (100%)	ATP
1,25-dihydroxyvitamin D3 Biosynthesis	2.71E-01	1E-01	1/10 (10%)	0/10 (0%)	0/10 (0%)	9/10 (90%)	NADP
Thymine Degradation	2.71E-01	9.09E-02	1/11 (9%)	0/11 (0%)	0/11 (0%)	10/11 (91%)	NADP
Oxidized GTP and dGTP Detoxification	2.71E-01	9.09E-02	0/11 (0%)	0/11 (0%)	1/11 (9%)	10/11 (91%)	dGTP
Sphingomyelin Metabolism	2.71E-01	6.25E-02	0/16 (0%)	0/16 (0%)	1/16 (6%)	15/16 (94%)	phosphorylcholine
Production of Nitric Oxide and Reactive Oxygen Species in Macrophages	2.28E-01	4.72E-03	0/212 (0%)	0/212 (0%)	1/212 (0%)	211/212 (100%)	ADP
Role of NFAT in Cardiac Hypertrophy	2.28E-01	5.03E-03	0/199 (0%)	0/199 (0%)	1/199 (1%)	198/199 (99%)	ATP
Chondroitin Sulfate Degradation (Metazoa)	2.28E-01	4.76E-02	1/21 (5%)	0/21 (0%)	0/21 (0%)	20/21 (95%)	chondroitin
Epoxysqualene Biosynthesis	2.28E-01	1.11E-01	1/9 (11%)	0/9 (0%)	0/9 (0%)	8/9 (89%)	NADP
Heme Degradation	2.28E-01	9.09E-02	1/11 (9%)	0/11 (0%)	0/11 (0%)	10/11 (91%)	NADP
3-phosphoinositide Degradation	2.28E-01	6.45E-03	0/155 (0%)	0/155 (0%)	1/155 (1%)	154/155 (99%)	phosphate
GDP-mannose Biosynthesis	2.28E-01	7.69E-02	0/13 (0%)	0/13 (0%)	1/13 (8%)	12/13 (92%)	fructose-6-phosphate
CXCR4 Signaling	1.93E-01	5.81E-03	0/172 (0%)	0/172 (0%)	1/172 (1%)	171/172 (99%)	ATP
Molecular Mechanisms of Cancer	1.93E-01	2.63E-03	0/380 (0%)	0/380 (0%)	1/380 (0%)	379/380 (100%)	ATP
Tetrahydrobiopterin Biosynthesis I	1.93E-01	9.09E-02	1/11 (9%)	0/11 (0%)	0/11 (0%)	10/11 (91%)	NADP
Gαq Signaling	1.93E-01	5.95E-03	0/168 (0%)	0/168 (0%)	1/168 (1%)	167/168 (99%)	choline

## Sheet: HCT116+NA
© 2000-2013 Ingenuity Systems, Inc. All rights reserved.
Ingenuity Canonical Pathways	-log(p-value)	Ratio	Downregulated	No change	Upregulated	No overlap with dataset	Molecules
Citrulline Biosynthesis	8.64E00	5E-01	2/26 (8%)	0/26 (0%)	11/26 (42%)	13/26 (50%)	carbamoyl phosphate,citrulline,ATP,L-glutamine,ADP,2-oxoglutaric acid,L-glutamic acid,L-proline,NADP,urea,phosphate,L-arginine,L-ornithine
Superpathway of Citrulline Metabolism	8.58E00	3.95E-01	3/38 (8%)	0/38 (0%)	12/38 (32%)	23/38 (61%)	citrulline,carbamoyl phosphate,AMP,ATP,L-glutamine,ADP,2-oxoglutaric acid,L-glutamic acid,L-proline,NADP,phosphate,urea,L-aspartic acid,L-arginine,L-ornithine
tRNA Charging	8.24E00	2.47E-01	4/81 (5%)	0/81 (0%)	16/81 (20%)	61/81 (75%)	ATP,AMP,L-phenylalanine,L-glutamine,L-asparagine,L-tryptophan,glycine,L-methionine,L-histidine,L-valine,L-leucine,L-isoleucine,L-glutamic acid,L-proline,L-threonine,L-serine,L-aspartic acid,L-arginine,L-tyrosine,L-lysine
Superpathway of Methionine Degradation	7.64E00	2.62E-01	2/65 (3%)	0/65 (0%)	15/65 (23%)	48/65 (74%)	ATP,NADH,ADP,betaine,adenosine,2-oxoglutaric acid,L-methionine,alpha-ketobutyric acid,L-cystathionine,NAD+,S-adenosylhomocysteine,pyruvic acid,L-glutamic acid,phosphate,S-adenosylmethionine,L-serine,dimethylglycine
Gluconeogenesis I	7.4E00	2.83E-01	0/46 (0%)	0/46 (0%)	13/46 (28%)	33/46 (72%)	dihydroxyacetone phosphate,AMP,ATP,NADH,L-malic acid,ADP,fructose-1,6-diphosphate,phosphoenolpyruvate,NAD+,pyruvic acid,fructose-6-phosphate,NADP,phosphate
Arginine Biosynthesis IV	7.38E00	5E-01	1/24 (4%)	0/24 (0%)	11/24 (46%)	12/24 (50%)	carbamoyl phosphate,citrulline,AMP,ATP,L-glutamic acid,ADP,NADP,phosphate,L-aspartic acid,2-oxoglutaric acid,L-arginine,L-ornithine
Glycolysis I	7E00	2.82E-01	0/39 (0%)	0/39 (0%)	11/39 (28%)	28/39 (72%)	dihydroxyacetone phosphate,AMP,ATP,pyruvic acid,NADH,fructose-6-phosphate,ADP,fructose-1,6-diphosphate,phosphate,phosphoenolpyruvate,NAD+
Urea Cycle	6.64E00	5E-01	1/20 (5%)	0/20 (0%)	9/20 (45%)	10/20 (50%)	carbamoyl phosphate,citrulline,AMP,ATP,ADP,urea,phosphate,L-aspartic acid,L-arginine,L-ornithine
4-hydroxybenzoate Biosynthesis	6.64E00	5E-01	0/20 (0%)	0/20 (0%)	10/20 (50%)	10/20 (50%)	AMP,ATP,NADH,L-glutamic acid,(E)-4-coumaric acid,acetyl-coenzyme A,4-hydroxybenzoic acid,2-oxoglutaric acid,L-tyrosine,NAD+
Leucine Degradation I	6.6E00	4.23E-01	0/26 (0%)	0/26 (0%)	11/26 (42%)	15/26 (58%)	L-leucine,ATP,NADH,L-glutamic acid,alpha-ketoisocaproic acid,ADP,acetyl-coenzyme A,phosphate,2-oxoglutaric acid,acetoacetic acid,NAD+
Glycine Degradation (Creatine Biosynthesis)	6.59E00	7.78E-01	1/9 (11%)	0/9 (0%)	6/9 (67%)	2/9 (22%)	S-adenosylhomocysteine,glycocyamine,glycine,S-adenosylmethionine,L-arginine,L-ornithine,creatine
Lysine Degradation V	6.23E00	3.93E-01	1/28 (4%)	0/28 (0%)	10/28 (36%)	17/28 (61%)	ATP,NADH,L-glutamic acid,ADP,NADP,S-pipecolic acid,phosphate,2-oxoglutaric acid,S-2-amino-hexanedioic acid,L-lysine,NAD+
Pyrimidine Ribonucleotides De Novo Biosynthesis	6.02E00	2.35E-01	3/51 (6%)	0/51 (0%)	9/51 (18%)	39/51 (76%)	orotic acid,carbamoyl phosphate,ATP,L-glutamic acid,L-glutamine,ADP,N-carbamoyl-L-aspartic acid,UDP,5'-CMP,phosphate,CDP,L-aspartic acid
Proline Biosynthesis II (from Arginine)	5.82E00	4.5E-01	1/20 (5%)	0/20 (0%)	8/20 (40%)	11/20 (55%)	carbamoyl phosphate,citrulline,L-glutamic acid,L-proline,NADP,phosphate,2-oxoglutaric acid,L-arginine,L-ornithine
Cysteine Biosynthesis III (mammalia)	5.82E00	2.9E-01	1/31 (3%)	0/31 (0%)	8/31 (26%)	22/31 (71%)	S-adenosylhomocysteine,ATP,adenosine,phosphate,S-adenosylmethionine,L-serine,L-methionine,alpha-ketobutyric acid,L-cystathionine
Purine Nucleotides Degradation II (Aerobic)	5.48E00	2.86E-01	1/35 (3%)	0/35 (0%)	9/35 (26%)	25/35 (71%)	AMP,inosine,NADH,GMP,uric acid,adenosine,phosphate,IMP,xanthine,NAD+
Pyrimidine Ribonucleotides Interconversion	5.46E00	2.16E-01	2/37 (5%)	0/37 (0%)	6/37 (16%)	29/37 (78%)	ATP,L-glutamic acid,L-glutamine,ADP,UDP,5'-CMP,phosphate,CDP
Adenosine Nucleotides Degradation II	5.46E00	3.08E-01	1/26 (4%)	0/26 (0%)	7/26 (27%)	18/26 (69%)	AMP,inosine,NADH,uric acid,adenosine,phosphate,xanthine,NAD+
Histamine Degradation	5.42E00	3.21E-01	1/28 (4%)	0/28 (0%)	8/28 (29%)	19/28 (68%)	imidazole-4-acetic acid,S-adenosylhomocysteine,ATP,NADH,L-glutamic acid,ADP,phosphate,S-adenosylmethionine,NAD+
TCA Cycle II (Eukaryotic)	5.18E00	2.5E-01	0/40 (0%)	0/40 (0%)	10/40 (25%)	30/40 (75%)	ATP,NADH,L-malic acid,ADP,acetyl-coenzyme A,phosphate,2-oxoglutaric acid,citric acid,succinic acid,NAD+
NAD Salvage Pathway II	5.12E00	2.33E-01	0/30 (0%)	0/30 (0%)	7/30 (23%)	23/30 (77%)	AMP,ATP,ADP,NADP,phosphate,NMN,NAD+
Serine Biosynthesis	5.12E00	5.38E-01	0/13 (0%)	0/13 (0%)	7/13 (54%)	6/13 (46%)	NADH,L-glutamic acid,phosphate,L-serine,2-oxoglutaric acid,L-serine-O-phosphate,NAD+
Arginine Degradation I (Arginase Pathway)	5.12E00	5.38E-01	0/13 (0%)	0/13 (0%)	7/13 (54%)	6/13 (46%)	NADH,L-glutamic acid,urea,2-oxoglutaric acid,L-arginine,L-ornithine,NAD+
Purine Nucleotides De Novo Biosynthesis II	5.04E00	3.17E-01	2/41 (5%)	0/41 (0%)	11/41 (27%)	28/41 (68%)	AMP,ATP,NADH,GMP,L-glutamine,ADP,glycine,IMP,NAD+,L-glutamic acid,phosphate,L-aspartic acid,AICAR
Superpathway of Serine and Glycine Biosynthesis I	5.03E00	4.44E-01	0/18 (0%)	0/18 (0%)	8/18 (44%)	10/18 (56%)	NADH,L-glutamic acid,glycine,phosphate,L-serine,2-oxoglutaric acid,L-serine-O-phosphate,NAD+
NAD Phosphorylation and Dephosphorylation	4.84E00	3.53E-01	0/17 (0%)	0/17 (0%)	6/17 (35%)	11/17 (65%)	ATP,NADH,ADP,NADP,phosphate,NAD+
Asparagine Biosynthesis I	4.84E00	7.5E-01	3/8 (38%)	0/8 (0%)	3/8 (38%)	2/8 (25%)	AMP,ATP,L-glutamic acid,L-glutamine,L-asparagine,L-aspartic acid
Citrulline Degradation	4.84E00	6.67E-01	0/9 (0%)	0/9 (0%)	6/9 (67%)	3/9 (33%)	carbamoyl phosphate,citrulline,ATP,ADP,phosphate,L-ornithine
Glutamate Degradation III (via 4-aminobutyrate)	4.84E00	5E-01	0/12 (0%)	0/12 (0%)	6/12 (50%)	6/12 (50%)	NADH,L-glutamic acid,2-oxoglutaric acid,GABA,succinic acid,NAD+
Aspartate Degradation II	4.84E00	4.62E-01	1/13 (8%)	0/13 (0%)	5/13 (38%)	7/13 (54%)	NADH,L-glutamic acid,L-malic acid,L-aspartic acid,2-oxoglutaric acid,NAD+
4-aminobutyrate Degradation I	4.84E00	6E-01	0/10 (0%)	0/10 (0%)	6/10 (60%)	4/10 (40%)	NADH,L-glutamic acid,2-oxoglutaric acid,GABA,succinic acid,NAD+
Spermine Biosynthesis	4.69E00	7.14E-01	4/7 (57%)	0/7 (0%)	1/7 (14%)	2/7 (29%)	spermine,5'-methylthioadenosine,S-adenosylmethionine,S-adenosyl-3-methylthiopropylamine,spermidine
Choline Degradation I	4.69E00	7.14E-01	1/7 (14%)	0/7 (0%)	4/7 (57%)	2/7 (29%)	choline,betaine aldehyde,NADH,betaine,NAD+
Arginine Degradation VI (Arginase 2 Pathway)	4.64E00	4.38E-01	1/16 (6%)	0/16 (0%)	6/16 (38%)	9/16 (56%)	L-glutamic acid,L-proline,NADP,urea,2-oxoglutaric acid,L-arginine,L-ornithine
Oxidative Phosphorylation	4.64E00	6.03E-02	0/116 (0%)	0/116 (0%)	7/116 (6%)	109/116 (94%)	ATP,NADH,ADP,FAD,phosphate,succinic acid,NAD+
Uridine-5'-phosphate Biosynthesis	4.47E00	4.5E-01	2/20 (10%)	0/20 (0%)	7/20 (35%)	11/20 (55%)	orotic acid,carbamoyl phosphate,ATP,L-glutamic acid,L-glutamine,ADP,N-carbamoyl-L-aspartic acid,phosphate,L-aspartic acid
β-alanine Degradation I	4.28E00	6E-01	0/10 (0%)	0/10 (0%)	6/10 (60%)	4/10 (40%)	NADH,L-glutamic acid,beta-alanine,acetyl-coenzyme A,2-oxoglutaric acid,NAD+
Glutathione Biosynthesis	4.28E00	5.45E-01	0/11 (0%)	0/11 (0%)	6/11 (55%)	5/11 (45%)	glutathione,ATP,L-glutamic acid,ADP,glycine,phosphate
Methionine Degradation I (to Homocysteine)	4.28E00	2.5E-01	1/24 (4%)	0/24 (0%)	5/24 (21%)	18/24 (75%)	S-adenosylhomocysteine,ATP,adenosine,phosphate,S-adenosylmethionine,L-methionine
UDP-N-acetyl-D-glucosamine Biosynthesis II	4.25E00	4.12E-01	2/17 (12%)	0/17 (0%)	5/17 (29%)	10/17 (59%)	UDP-N-acetylglucosamine,N-acetyl-D-glucosamine 1-phosphate,glucosamine-6-phosphate,L-glutamic acid,L-glutamine,fructose-6-phosphate,acetyl-coenzyme A
Phenylalanine Degradation IV (Mammalian, via Side Chain)	4.22E00	2.56E-01	2/39 (5%)	0/39 (0%)	8/39 (21%)	29/39 (74%)	AMP,ATP,NADH,L-phenylalanine,L-glutamic acid,L-glutamine,3-phenyllactic acid,glycine,2-oxoglutaric acid,NAD+
UDP-N-acetyl-D-galactosamine Biosynthesis II	4.05E00	3.48E-01	2/23 (9%)	0/23 (0%)	6/23 (26%)	15/23 (65%)	UDP-N-acetylglucosamine,ATP,N-acetyl-D-glucosamine 1-phosphate,glucosamine-6-phosphate,fructose-6-phosphate,ADP,acetyl-coenzyme A,beta-D-glucose
Mitochondrial Dysfunction	3.98E00	4.27E-02	0/211 (0%)	0/211 (0%)	9/211 (4%)	202/211 (96%)	glutathione,ATP,NADH,ADP,FAD,NADP,palmitic acid,glutathione disulfide,NAD+
Folate Transformations I	3.98E00	2.81E-01	0/32 (0%)	0/32 (0%)	9/32 (28%)	23/32 (72%)	ATP,NADH,ADP,NADP,glycine,phosphate,L-serine,L-methionine,NAD+
Glutamine Biosynthesis I	3.96E00	7.14E-01	1/7 (14%)	0/7 (0%)	4/7 (57%)	2/7 (29%)	ATP,L-glutamic acid,L-glutamine,ADP,phosphate
Glucose and Glucose-1-phosphate Degradation	3.91E00	3.33E-01	3/21 (14%)	0/21 (0%)	4/21 (19%)	14/21 (67%)	alpha-D-glucose 6-phosphate,ATP,D-gluconic acid,D-glucose,ADP,phosphate,beta-D-glucose
Lysine Degradation II	3.91E00	3.68E-01	1/19 (5%)	0/19 (0%)	6/19 (32%)	12/19 (63%)	NADH,L-glutamic acid,NADP,2-oxoglutaric acid,S-2-amino-hexanedioic acid,L-lysine,NAD+
Diphthamide Biosynthesis	3.85E00	4.62E-01	2/13 (15%)	0/13 (0%)	4/13 (31%)	7/13 (54%)	S-adenosylhomocysteine,ATP,5'-methylthioadenosine,ADP,phosphate,S-adenosylmethionine
Urate Biosynthesis/Inosine 5'-phosphate Degradation	3.85E00	2.73E-01	0/22 (0%)	0/22 (0%)	6/22 (27%)	16/22 (73%)	NADH,uric acid,phosphate,IMP,xanthine,NAD+
4-hydroxyproline Degradation I	3.85E00	4.29E-01	0/14 (0%)	0/14 (0%)	6/14 (43%)	8/14 (57%)	pyruvic acid,NADH,L-glutamic acid,2-oxoglutaric acid,trans-4-hydroxy-L-proline,NAD+
Ketolysis	3.85E00	3.53E-01	1/17 (6%)	0/17 (0%)	5/17 (29%)	11/17 (65%)	NADH,acetoacetyl-coenzyme A,acetyl-coenzyme A,acetoacetic acid,succinic acid,NAD+
L-glutamine Biosynthesis II (tRNA-dependent)	3.85E00	5.45E-01	1/11 (9%)	0/11 (0%)	5/11 (45%)	5/11 (45%)	AMP,ATP,L-glutamic acid,L-glutamine,ADP,phosphate
Pyruvate Fermentation to Lactate	3.75E00	4.44E-01	1/9 (11%)	0/9 (0%)	3/9 (33%)	5/9 (56%)	pyruvic acid,NADH,L-lactic acid,NAD+
Glycerol-3-phosphate Shuttle	3.75E00	5E-01	0/8 (0%)	0/8 (0%)	4/8 (50%)	4/8 (50%)	dihydroxyacetone phosphate,sn-glycerol-3-phosphate,NADH,NAD+
Adenine and Adenosine Salvage VI	3.75E00	8E-01	0/5 (0%)	0/5 (0%)	4/5 (80%)	1/5 (20%)	AMP,ATP,ADP,adenosine
γ-glutamyl Cycle	3.62E00	2.59E-01	1/27 (4%)	0/27 (0%)	6/27 (22%)	20/27 (74%)	glutathione,ATP,L-glutamic acid,ADP,pyrrolidonecarboxylic acid,glycine,phosphate
Glycine Betaine Degradation	3.62E00	3.04E-01	1/23 (4%)	0/23 (0%)	6/23 (26%)	16/23 (70%)	pyruvic acid,sarcosine,glycine,betaine,L-serine,L-methionine,dimethylglycine
Nitric Oxide Signaling in the Cardiovascular System	3.62E00	5.93E-02	0/118 (0%)	0/118 (0%)	7/118 (6%)	111/118 (94%)	cyclic GMP,citrulline,AMP,acetylcholine,urea,L-arginine,L-ornithine
Salvage Pathways of Pyrimidine Ribonucleotides	3.56E00	7.27E-02	1/110 (1%)	0/110 (0%)	7/110 (6%)	102/110 (93%)	cytidine,ATP,ADP,uracil,5'-CMP,phosphate,CDP,cytosine
Proline Biosynthesis I	3.49E00	4.29E-01	1/14 (7%)	0/14 (0%)	5/14 (36%)	8/14 (57%)	ATP,L-glutamic acid,L-proline,ADP,NADP,phosphate
Guanosine Nucleotides Degradation III	3.49E00	2.73E-01	0/22 (0%)	0/22 (0%)	6/22 (27%)	16/22 (73%)	NADH,GMP,uric acid,phosphate,xanthine,NAD+
Acetyl-CoA Biosynthesis III (from Citrate)	3.46E00	6.25E-01	0/8 (0%)	0/8 (0%)	5/8 (63%)	3/8 (38%)	ATP,ADP,acetyl-coenzyme A,phosphate,citric acid
Threonine Degradation II	3.46E00	6.25E-01	0/8 (0%)	0/8 (0%)	5/8 (63%)	3/8 (38%)	NADH,L-threonine,acetyl-coenzyme A,glycine,NAD+
Superpathway of Geranylgeranyldiphosphate Biosynthesis I (via Mevalonate)	3.35E00	2.35E-01	2/34 (6%)	0/34 (0%)	6/34 (18%)	26/34 (76%)	ATP,geranyl pyrophosphate,acetoacetyl-coenzyme A,ADP,NADP,acetyl-coenzyme A,phosphate,farnesyl pyrophosphate
L-DOPA Degradation	3.19E00	4.62E-01	1/13 (8%)	0/13 (0%)	5/13 (38%)	7/13 (54%)	S-adenosylhomocysteine,NADH,L-glutamic acid,S-adenosylmethionine,2-oxoglutaric acid,NAD+
Citrulline-Nitric Oxide Cycle	3.19E00	3.75E-01	1/16 (6%)	0/16 (0%)	5/16 (31%)	10/16 (63%)	citrulline,AMP,ATP,NADP,L-aspartic acid,L-arginine
NAD biosynthesis II (from tryptophan)	3.16E00	2.42E-01	1/33 (3%)	0/33 (0%)	7/33 (21%)	25/33 (76%)	AMP,ATP,L-glutamic acid,L-glutamine,kynurenine,L-tryptophan,NADP,NAD+
AMPK Signaling	3.14E00	3.95E-02	0/177 (0%)	0/177 (0%)	7/177 (4%)	170/177 (96%)	carnitine,AMP,acetylcholine,ADP,acetyl-coenzyme A,AICAR,creatine
Isoleucine Degradation I	3.14E00	2.41E-01	0/29 (0%)	0/29 (0%)	7/29 (24%)	22/29 (76%)	L-isoleucine,NADH,L-glutamic acid,FAD,acetyl-coenzyme A,2-oxoglutaric acid,NAD+
UDP-D-xylose and UDP-D-glucuronate Biosynthesis	3.09E00	5.71E-01	0/7 (0%)	0/7 (0%)	4/7 (57%)	3/7 (43%)	NADH,UDP-glucuronic acid,UDP-D-glucose,NAD+
NADH Repair	3.09E00	4.44E-01	0/9 (0%)	0/9 (0%)	4/9 (44%)	5/9 (56%)	ATP,NADH,ADP,phosphate
Proline Degradation	3.09E00	5.71E-01	1/7 (14%)	0/7 (0%)	3/7 (43%)	3/7 (43%)	NADH,L-glutamic acid,L-proline,NAD+
Acetyl-CoA Biosynthesis I (Pyruvate Dehydrogenase Complex)	3.09E00	3.64E-01	0/11 (0%)	0/11 (0%)	4/11 (36%)	7/11 (64%)	pyruvic acid,NADH,acetyl-coenzyme A,NAD+
Spermidine Biosynthesis I	3.09E00	5E-01	3/8 (38%)	0/8 (0%)	1/8 (13%)	4/8 (50%)	5'-methylthioadenosine,S-adenosylmethionine,S-adenosyl-3-methylthiopropylamine,spermidine
S-adenosyl-L-methionine Biosynthesis	3.09E00	5E-01	1/8 (13%)	0/8 (0%)	3/8 (38%)	4/8 (50%)	ATP,phosphate,S-adenosylmethionine,L-methionine
Ketogenesis	3.07E00	2.5E-01	1/20 (5%)	0/20 (0%)	4/20 (20%)	15/20 (75%)	NADH,acetoacetyl-coenzyme A,acetyl-coenzyme A,acetoacetic acid,NAD+
Ascorbate Recycling (Cytosolic)	3.07E00	3.85E-01	0/13 (0%)	0/13 (0%)	5/13 (38%)	8/13 (62%)	glutathione,NADH,NADP,glutathione disulfide,NAD+
CMP-N-acetylneuraminate Biosynthesis I (Eukaryotes)	2.94E00	3.33E-01	0/18 (0%)	0/18 (0%)	6/18 (33%)	12/18 (67%)	UDP-N-acetylglucosamine,ATP,ADP,UDP,phosphate,phosphoenolpyruvate
Purine Ribonucleosides Degradation to Ribose-1-phosphate	2.94E00	3.33E-01	1/18 (6%)	0/18 (0%)	5/18 (28%)	12/18 (67%)	D-ribose-5-phosphate,inosine,adenosine,phosphate,adenine,xanthine
2-oxobutanoate Degradation I	2.94E00	3.53E-01	0/17 (0%)	0/17 (0%)	6/17 (35%)	11/17 (65%)	ATP,NADH,ADP,phosphate,alpha-ketobutyric acid,NAD+
Salvage Pathways of Pyrimidine Deoxyribonucleotides	2.94E00	3E-01	1/20 (5%)	0/20 (0%)	5/20 (25%)	14/20 (70%)	thymidine,ATP,ADP,uracil,phosphate,deoxyuridine
Oxidative Ethanol Degradation III	2.94E00	1.54E-01	0/39 (0%)	0/39 (0%)	6/39 (15%)	33/39 (85%)	AMP,ATP,NADH,NADP,acetyl-coenzyme A,NAD+
(S)-reticuline Biosynthesis II	2.76E00	3.57E-01	1/14 (7%)	0/14 (0%)	4/14 (29%)	9/14 (64%)	S-adenosylhomocysteine,L-glutamic acid,S-adenosylmethionine,2-oxoglutaric acid,L-tyrosine
Biotin-carboxyl Carrier Protein Assembly	2.76E00	3.33E-01	0/15 (0%)	0/15 (0%)	5/15 (33%)	10/15 (67%)	AMP,ATP,ADP,acetyl-coenzyme A,phosphate
Valine Degradation I	2.74E00	2E-01	0/35 (0%)	0/35 (0%)	7/35 (20%)	28/35 (80%)	L-valine,alpha-ketoisovaleric acid,NADH,L-glutamic acid,FAD,2-oxoglutaric acid,NAD+
Inosine-5'-phosphate Biosynthesis II	2.71E00	3.75E-01	1/16 (6%)	0/16 (0%)	5/16 (31%)	10/16 (63%)	ATP,ADP,phosphate,L-aspartic acid,IMP,AICAR
Folate Polyglutamylation	2.71E00	3.33E-01	0/18 (0%)	0/18 (0%)	6/18 (33%)	12/18 (67%)	ATP,L-glutamic acid,ADP,glycine,phosphate,L-serine
Colanic Acid Building Blocks Biosynthesis	2.66E00	2.22E-01	0/36 (0%)	0/36 (0%)	8/36 (22%)	28/36 (78%)	ATP,NADH,fructose-6-phosphate,ADP,NADP,UDP-glucuronic acid,UDP-D-glucose,NAD+
NAD Salvage Pathway III	2.66E00	3.64E-01	0/11 (0%)	0/11 (0%)	4/11 (36%)	7/11 (64%)	ATP,ADP,NMN,NAD+
Flavin Biosynthesis IV (Mammalian)	2.66E00	5E-01	1/8 (13%)	0/8 (0%)	3/8 (38%)	4/8 (50%)	ATP,ADP,FAD,riboflavin
Mevalonate Pathway I	2.51E00	2.31E-01	1/26 (4%)	0/26 (0%)	5/26 (19%)	20/26 (77%)	ATP,acetoacetyl-coenzyme A,ADP,NADP,acetyl-coenzyme A,phosphate
L-carnitine Biosynthesis	2.51E00	3.85E-01	0/13 (0%)	0/13 (0%)	5/13 (38%)	8/13 (62%)	NADH,glycine,2-oxoglutaric acid,succinic acid,NAD+
NAD Biosynthesis from 2-amino-3-carboxymuconate Semialdehyde	2.51E00	2.94E-01	1/17 (6%)	0/17 (0%)	4/17 (24%)	12/17 (71%)	AMP,ATP,L-glutamic acid,L-glutamine,NAD+
Phosphatidylcholine Biosynthesis I	2.51E00	2.94E-01	1/17 (6%)	0/17 (0%)	4/17 (24%)	12/17 (71%)	choline,ATP,phosphorylcholine,ADP,5'-CMP
Nicotine Degradation II	2.51E00	6.67E-02	1/75 (1%)	0/75 (0%)	4/75 (5%)	70/75 (93%)	S-adenosylhomocysteine,NADP,UDP,UDP-glucuronic acid,S-adenosylmethionine
Selenocysteine Biosynthesis II (Archaea and Eukaryotes)	2.51E00	2.94E-01	0/17 (0%)	0/17 (0%)	5/17 (29%)	12/17 (71%)	AMP,ATP,ADP,phosphate,L-serine
Adenine and Adenosine Salvage III	2.51E00	3.12E-01	1/16 (6%)	0/16 (0%)	4/16 (25%)	11/16 (69%)	inosine,adenosine,phosphate,IMP,adenine
Ethanol Degradation II	2.51E00	1.25E-01	0/40 (0%)	0/40 (0%)	5/40 (13%)	35/40 (88%)	AMP,ATP,NADH,acetyl-coenzyme A,NAD+
5-aminoimidazole Ribonucleotide Biosynthesis I	2.33E00	3.33E-01	1/18 (6%)	0/18 (0%)	5/18 (28%)	12/18 (67%)	ATP,L-glutamic acid,L-glutamine,ADP,glycine,phosphate
tRNA Splicing	2.33E00	8.7E-02	0/46 (0%)	0/46 (0%)	4/46 (9%)	42/46 (91%)	AMP,ATP,phosphate,NAD+
Glycerol Degradation I	2.33E00	3.33E-01	0/12 (0%)	0/12 (0%)	4/12 (33%)	8/12 (67%)	dihydroxyacetone phosphate,ATP,sn-glycerol-3-phosphate,ADP
Adenine and Adenosine Salvage I	2.33E00	4.44E-01	0/9 (0%)	0/9 (0%)	4/9 (44%)	5/9 (56%)	AMP,adenosine,phosphate,adenine
Phenylalanine Degradation I (Aerobic)	2.33E00	3.64E-01	0/11 (0%)	0/11 (0%)	4/11 (36%)	7/11 (64%)	NADH,L-phenylalanine,L-tyrosine,NAD+
Glutaryl-CoA Degradation	2.28E00	2.17E-01	1/23 (4%)	0/23 (0%)	4/23 (17%)	18/23 (78%)	NADH,acetoacetyl-coenzyme A,FAD,acetyl-coenzyme A,NAD+
Glutathione-mediated Detoxification	2.28E00	1.28E-01	0/39 (0%)	0/39 (0%)	5/39 (13%)	34/39 (87%)	glutathione,pyruvic acid,L-glutamic acid,acetyl-coenzyme A,glycine
Ethanol Degradation IV	2.28E00	1.79E-01	0/28 (0%)	0/28 (0%)	5/28 (18%)	23/28 (82%)	AMP,ATP,NADH,acetyl-coenzyme A,NAD+
Tryptophan Degradation III (Eukaryotic)	2.27E00	1.74E-01	1/46 (2%)	0/46 (0%)	7/46 (15%)	38/46 (83%)	NADH,kynurenine,acetoacetyl-coenzyme A,L-tryptophan,FAD,NADP,acetyl-coenzyme A,NAD+
Creatine-phosphate Biosynthesis	2.24E00	3.75E-01	0/8 (0%)	0/8 (0%)	3/8 (38%)	5/8 (63%)	ATP,ADP,creatine
PRPP Biosynthesis I	2.24E00	4.29E-01	0/7 (0%)	0/7 (0%)	3/7 (43%)	4/7 (57%)	D-ribose-5-phosphate,AMP,ATP
S-methyl-5'-thioadenosine Degradation II	2.24E00	6E-01	1/5 (20%)	0/5 (0%)	2/5 (40%)	2/5 (40%)	5'-methylthioadenosine,phosphate,adenine
Alanine Degradation III	2.24E00	5E-01	0/6 (0%)	0/6 (0%)	3/6 (50%)	3/6 (50%)	pyruvic acid,L-glutamic acid,2-oxoglutaric acid
Thiamin Salvage III	2.24E00	6E-01	0/5 (0%)	0/5 (0%)	3/5 (60%)	2/5 (40%)	thiamine,AMP,ATP
Calcium Transport I	2.24E00	2.31E-01	0/13 (0%)	0/13 (0%)	3/13 (23%)	10/13 (77%)	ATP,ADP,phosphate
Alanine Biosynthesis II	2.24E00	5E-01	0/6 (0%)	0/6 (0%)	3/6 (50%)	3/6 (50%)	pyruvic acid,L-glutamic acid,2-oxoglutaric acid
Glutathione Redox Reactions II	2.24E00	4.29E-01	0/7 (0%)	0/7 (0%)	3/7 (43%)	4/7 (57%)	glutathione,NADP,glutathione disulfide
4-hydroxyphenylpyruvate Biosynthesis	2.24E00	6E-01	0/5 (0%)	0/5 (0%)	3/5 (60%)	2/5 (40%)	L-glutamic acid,2-oxoglutaric acid,L-tyrosine
Aspartate Biosynthesis	2.24E00	4.29E-01	1/7 (14%)	0/7 (0%)	2/7 (29%)	4/7 (57%)	L-glutamic acid,L-aspartic acid,2-oxoglutaric acid
Protein Ubiquitination Pathway	2.24E00	1.12E-02	0/269 (0%)	0/269 (0%)	3/269 (1%)	266/269 (99%)	AMP,ATP,phosphate
Putrescine Degradation III	2.09E00	1.72E-01	0/29 (0%)	0/29 (0%)	5/29 (17%)	24/29 (83%)	NADH,acetyl-coenzyme A,N-acetylputrescine,GABA,NAD+
Lipoate Biosynthesis and Incorporation II	2.07E00	4E-01	1/10 (10%)	0/10 (0%)	3/10 (30%)	6/10 (60%)	AMP,ATP,S-adenosylmethionine,L-methionine
Superpathway of D-myo-inositol (1,4,5)-trisphosphate Metabolism	2.07E00	1.21E-01	0/33 (0%)	0/33 (0%)	4/33 (12%)	29/33 (88%)	ATP,ADP,phosphate,myo-inositol
Morphine Biosynthesis	2.07E00	1.38E-01	0/29 (0%)	0/29 (0%)	4/29 (14%)	25/29 (86%)	NADP,acetyl-coenzyme A,2-oxoglutaric acid,succinic acid
N-acetylglucosamine Degradation II	2.07E00	3.33E-01	1/12 (8%)	0/12 (0%)	3/12 (25%)	8/12 (67%)	ATP,glucosamine-6-phosphate,fructose-6-phosphate,ADP
Calcium Signaling	2.07E00	1.97E-02	0/203 (0%)	0/203 (0%)	4/203 (2%)	199/203 (98%)	ATP,L-glutamic acid,acetylcholine,ADP
Cellular Effects of Sildenafil (Viagra)	1.92E00	3.36E-02	0/149 (0%)	0/149 (0%)	5/149 (3%)	144/149 (97%)	cyclic GMP,AMP,ATP,GMP,L-arginine
eNOS Signaling	1.92E00	3.38E-02	0/148 (0%)	0/148 (0%)	5/148 (3%)	143/148 (97%)	cyclic GMP,citrulline,ATP,acetylcholine,L-arginine
3-phosphoinositide Biosynthesis	1.92E00	2.91E-02	0/172 (0%)	0/172 (0%)	5/172 (3%)	167/172 (97%)	ATP,ADP,5'-CMP,phosphate,myo-inositol
Fatty Acid β-oxidation I	1.92E00	1.14E-01	0/44 (0%)	0/44 (0%)	5/44 (11%)	39/44 (89%)	AMP,ATP,NADH,acetyl-coenzyme A,NAD+
Inhibition of Angiogenesis by TSP1	1.89E00	7.5E-02	0/40 (0%)	0/40 (0%)	3/40 (8%)	37/40 (93%)	cyclic GMP,citrulline,L-arginine
nNOS Signaling in Neurons	1.89E00	5.88E-02	0/51 (0%)	0/51 (0%)	3/51 (6%)	48/51 (94%)	citrulline,L-glutamic acid,L-arginine
nNOS Signaling in Skeletal Muscle Cells	1.89E00	1.15E-01	0/26 (0%)	0/26 (0%)	3/26 (12%)	23/26 (88%)	citrulline,acetylcholine,L-arginine
Trehalose Degradation II (Trehalase)	1.89E00	4.29E-01	1/7 (14%)	0/7 (0%)	2/7 (29%)	4/7 (57%)	ATP,ADP,beta-D-glucose
2-ketoglutarate Dehydrogenase Complex	1.89E00	3.33E-01	0/9 (0%)	0/9 (0%)	3/9 (33%)	6/9 (67%)	NADH,2-oxoglutaric acid,NAD+
Branched-chain α-keto acid Dehydrogenase Complex	1.89E00	3.33E-01	0/9 (0%)	0/9 (0%)	3/9 (33%)	6/9 (67%)	alpha-ketoisovaleric acid,NADH,NAD+
Glutamate Biosynthesis II	1.89E00	4.29E-01	0/7 (0%)	0/7 (0%)	3/7 (43%)	4/7 (57%)	L-glutamic acid,NADP,2-oxoglutaric acid
Glutamate Degradation X	1.89E00	4.29E-01	0/7 (0%)	0/7 (0%)	3/7 (43%)	4/7 (57%)	L-glutamic acid,NADP,2-oxoglutaric acid
GABA Receptor Signaling	1.89E00	5.45E-02	0/55 (0%)	0/55 (0%)	3/55 (5%)	52/55 (95%)	L-glutamic acid,GABA,succinic acid
Mismatch Repair in Eukaryotes	1.87E00	8.33E-02	0/24 (0%)	0/24 (0%)	2/24 (8%)	22/24 (92%)	ATP,ADP
Glutamate Dependent Acid Resistance	1.87E00	5E-01	0/4 (0%)	0/4 (0%)	2/4 (50%)	2/4 (50%)	L-glutamic acid,GABA
GDP-glucose Biosynthesis	1.85E00	2.5E-01	2/16 (13%)	0/16 (0%)	2/16 (13%)	12/16 (75%)	alpha-D-glucose 6-phosphate,ATP,ADP,beta-D-glucose
Tyrosine Degradation I	1.85E00	2.86E-01	0/14 (0%)	0/14 (0%)	4/14 (29%)	10/14 (71%)	L-glutamic acid,2-oxoglutaric acid,acetoacetic acid,L-tyrosine
Stearate Biosynthesis I (Animals)	1.77E00	1.04E-01	0/48 (0%)	0/48 (0%)	5/48 (10%)	43/48 (90%)	AMP,ATP,stearic acid,NADP,palmitic acid
Relaxin Signaling	1.67E00	2.52E-02	0/159 (0%)	0/159 (0%)	4/159 (3%)	155/159 (97%)	cyclic GMP,AMP,ATP,L-arginine
Sphingosine and Sphingosine-1-phosphate Metabolism	1.67E00	1.9E-01	0/21 (0%)	0/21 (0%)	4/21 (19%)	17/21 (81%)	ATP,ADP,NADP,phosphate
Sucrose Degradation V (Mammalian)	1.67E00	2.22E-01	1/18 (6%)	0/18 (0%)	3/18 (17%)	14/18 (78%)	dihydroxyacetone phosphate,ATP,ADP,beta-D-glucose
D-myo-inositol (1,4,5)-Trisphosphate Biosynthesis	1.67E00	1.05E-01	0/38 (0%)	0/38 (0%)	4/38 (11%)	34/38 (89%)	ATP,ADP,5'-CMP,myo-inositol
Tryptophan Degradation X (Mammalian, via Tryptamine)	1.67E00	1.48E-01	0/27 (0%)	0/27 (0%)	4/27 (15%)	23/27 (85%)	NADH,L-tryptophan,NADP,NAD+
Phosphatidylglycerol Biosynthesis II (Non-plastidic)	1.64E00	1.52E-01	0/33 (0%)	0/33 (0%)	5/33 (15%)	28/33 (85%)	dihydroxyacetone phosphate,sn-glycerol-3-phosphate,NADP,5'-CMP,phosphate
Glutathione Redox Reactions I	1.62E00	1.25E-01	0/24 (0%)	0/24 (0%)	3/24 (13%)	21/24 (88%)	glutathione,NADP,glutathione disulfide
Glycogen Degradation III	1.62E00	1.76E-01	2/17 (12%)	0/17 (0%)	1/17 (6%)	14/17 (82%)	alpha-D-glucose 6-phosphate,phosphate,beta-D-glucose
Taurine Biosynthesis	1.62E00	3.33E-01	0/9 (0%)	0/9 (0%)	3/9 (33%)	6/9 (67%)	NADH,taurine,NAD+
Glycogen Degradation II	1.62E00	2E-01	2/15 (13%)	0/15 (0%)	1/15 (7%)	12/15 (80%)	alpha-D-glucose 6-phosphate,phosphate,beta-D-glucose
D-myo-inositol (1,4,5,6)-Tetrakisphosphate Biosynthesis	1.62E00	2.19E-02	0/137 (0%)	0/137 (0%)	3/137 (2%)	134/137 (98%)	ATP,ADP,phosphate
D-myo-inositol (1,3,4)-trisphosphate Biosynthesis	1.62E00	1.2E-01	0/25 (0%)	0/25 (0%)	3/25 (12%)	22/25 (88%)	ATP,ADP,phosphate
D-myo-inositol (3,4,5,6)-tetrakisphosphate Biosynthesis	1.62E00	2.19E-02	0/137 (0%)	0/137 (0%)	3/137 (2%)	134/137 (98%)	ATP,ADP,phosphate
Methionine Salvage II (Mammalian)	1.62E00	3.33E-01	1/9 (11%)	0/9 (0%)	2/9 (22%)	6/9 (67%)	betaine,L-methionine,dimethylglycine
Cysteine Biosynthesis/Homocysteine Degradation	1.62E00	3.75E-01	0/8 (0%)	0/8 (0%)	3/8 (38%)	5/8 (63%)	L-serine,alpha-ketobutyric acid,L-cystathionine
NAD Biosynthesis III	1.62E00	3E-01	0/10 (0%)	0/10 (0%)	3/10 (30%)	7/10 (70%)	ATP,NMN,NAD+
Glutamate Degradation II	1.62E00	3E-01	1/10 (10%)	0/10 (0%)	2/10 (20%)	7/10 (70%)	L-glutamic acid,L-aspartic acid,2-oxoglutaric acid
Antioxidant Action of Vitamin C	1.62E00	2.78E-02	0/108 (0%)	0/108 (0%)	3/108 (3%)	105/108 (97%)	glutathione,NADP,glutathione disulfide
Glycine Biosynthesis II	1.62E00	5E-01	0/6 (0%)	0/6 (0%)	3/6 (50%)	3/6 (50%)	NADH,glycine,NAD+
Acetate Conversion to Acetyl-CoA	1.62E00	2.73E-01	0/11 (0%)	0/11 (0%)	3/11 (27%)	8/11 (73%)	AMP,ATP,acetyl-coenzyme A
Insulin Receptor Signaling	1.62E00	2.07E-02	0/145 (0%)	0/145 (0%)	3/145 (2%)	142/145 (98%)	AMP,ATP,D-glucose
Serotonin and Melatonin Biosynthesis	1.52E00	2.5E-01	1/16 (6%)	0/16 (0%)	3/16 (19%)	12/16 (75%)	S-adenosylhomocysteine,L-tryptophan,acetyl-coenzyme A,S-adenosylmethionine
iNOS Signaling	1.43E00	3.85E-02	0/52 (0%)	0/52 (0%)	2/52 (4%)	50/52 (96%)	citrulline,L-arginine
Asparagine Degradation I	1.43E00	4E-01	2/5 (40%)	0/5 (0%)	0/5 (0%)	3/5 (60%)	L-asparagine,L-aspartic acid
Fatty Acid α-oxidation	1.43E00	9.09E-02	0/22 (0%)	0/22 (0%)	2/22 (9%)	20/22 (91%)	NADH,NAD+
L-serine Degradation	1.43E00	3.33E-01	0/6 (0%)	0/6 (0%)	2/6 (33%)	4/6 (67%)	pyruvic acid,L-serine
Glutamine Degradation I	1.43E00	4E-01	1/5 (20%)	0/5 (0%)	1/5 (20%)	3/5 (60%)	L-glutamic acid,L-glutamine
Uracil Degradation II (Reductive)	1.42E00	2.73E-01	0/11 (0%)	0/11 (0%)	3/11 (27%)	8/11 (73%)	beta-alanine,uracil,NADP
D-myo-inositol-5-phosphate Metabolism	1.42E00	1.94E-02	0/155 (0%)	0/155 (0%)	3/155 (2%)	152/155 (98%)	ATP,ADP,phosphate
Chondroitin and Dermatan Biosynthesis	1.42E00	2.31E-01	1/13 (8%)	0/13 (0%)	2/13 (15%)	10/13 (77%)	chondroitin,UDP,UDP-glucuronic acid
Glycine Cleavage Complex	1.42E00	2E-01	0/15 (0%)	0/15 (0%)	3/15 (20%)	12/15 (80%)	NADH,glycine,NAD+
L-cysteine Degradation III	1.42E00	3.33E-01	0/9 (0%)	0/9 (0%)	3/9 (33%)	6/9 (67%)	pyruvic acid,L-glutamic acid,2-oxoglutaric acid
Methylglyoxal Degradation III	1.42E00	1.76E-01	0/17 (0%)	0/17 (0%)	3/17 (18%)	14/17 (82%)	NADH,NADP,NAD+
Cardiolipin Biosynthesis II	1.42E00	3.33E-01	0/9 (0%)	0/9 (0%)	3/9 (33%)	6/9 (67%)	sn-glycerol-3-phosphate,5'-CMP,phosphate
L-cysteine Degradation I	1.42E00	2.73E-01	0/11 (0%)	0/11 (0%)	3/11 (27%)	8/11 (73%)	pyruvic acid,L-glutamic acid,2-oxoglutaric acid
Vitamin-C Transport	1.42E00	1.36E-01	0/22 (0%)	0/22 (0%)	3/22 (14%)	19/22 (86%)	glutathione,NADP,glutathione disulfide
Glutamate Receptor Signaling	1.42E00	4.35E-02	1/69 (1%)	0/69 (0%)	2/69 (3%)	66/69 (96%)	L-glutamic acid,L-glutamine,glycine
Arsenate Detoxification I (Glutaredoxin)	1.38E00	2E-01	1/20 (5%)	0/20 (0%)	3/20 (15%)	16/20 (80%)	glutathione,S-adenosylhomocysteine,S-adenosylmethionine,glutathione disulfide
Bile Acid Biosynthesis, Neutral Pathway	1.31E00	1.38E-01	0/58 (0%)	0/58 (0%)	8/58 (14%)	50/58 (86%)	cholesterol,AMP,ATP,NADH,NADP,glycine,taurine,NAD+
Sertoli Cell-Sertoli Cell Junction Signaling	1.25E00	1.55E-02	0/194 (0%)	0/194 (0%)	3/194 (2%)	191/194 (98%)	cyclic GMP,ATP,L-arginine
1D-myo-inositol Hexakisphosphate Biosynthesis II (Mammalian)	1.25E00	1.07E-01	0/28 (0%)	0/28 (0%)	3/28 (11%)	25/28 (89%)	ATP,ADP,phosphate
Methylmalonyl Pathway	1.25E00	2.5E-01	0/12 (0%)	0/12 (0%)	3/12 (25%)	9/12 (75%)	ATP,ADP,phosphate
D-glucuronate Degradation I	1.25E00	2.31E-01	0/13 (0%)	0/13 (0%)	3/13 (23%)	10/13 (77%)	NADH,NADP,NAD+
Methylglyoxal Degradation VI	1.25E00	2.5E-01	0/12 (0%)	0/12 (0%)	3/12 (25%)	9/12 (75%)	pyruvic acid,NADH,NAD+
Maturity Onset Diabetes of Young (MODY) Signaling	1.16E00	6.9E-02	0/29 (0%)	0/29 (0%)	2/29 (7%)	27/29 (93%)	ATP,D-glucose
Antiproliferative Role of Somatostatin Receptor 2	1.16E00	2.94E-02	0/68 (0%)	0/68 (0%)	2/68 (3%)	66/68 (97%)	cyclic GMP,L-arginine
Leptin Signaling in Obesity	1.16E00	2.41E-02	0/83 (0%)	0/83 (0%)	2/83 (2%)	81/83 (98%)	AMP,ATP
Retinoate Biosynthesis I	1.16E00	5.88E-02	0/34 (0%)	0/34 (0%)	2/34 (6%)	32/34 (94%)	NADH,NAD+
Retinoate Biosynthesis II	1.16E00	2.22E-01	0/9 (0%)	0/9 (0%)	2/9 (22%)	7/9 (78%)	NADH,NAD+
Glycine Biosynthesis III	1.16E00	3.33E-01	0/6 (0%)	0/6 (0%)	2/6 (33%)	4/6 (67%)	pyruvic acid,glycine
D-myo-inositol (1,4,5)-trisphosphate Degradation	1.16E00	8.7E-02	0/23 (0%)	0/23 (0%)	2/23 (9%)	21/23 (91%)	phosphate,myo-inositol
Myo-inositol Biosynthesis	1.16E00	2.5E-01	0/8 (0%)	0/8 (0%)	2/8 (25%)	6/8 (75%)	phosphate,myo-inositol
Sorbitol Degradation I	1.16E00	4E-01	0/5 (0%)	0/5 (0%)	2/5 (40%)	3/5 (60%)	NADH,NAD+
Lipoate Salvage and Modification	1.16E00	3.33E-01	0/6 (0%)	0/6 (0%)	2/6 (33%)	4/6 (67%)	AMP,ATP
Glycine Biosynthesis I	1.16E00	3.33E-01	0/6 (0%)	0/6 (0%)	2/6 (33%)	4/6 (67%)	glycine,L-serine
Tyrosine Biosynthesis IV	1.16E00	2.86E-01	0/7 (0%)	0/7 (0%)	2/7 (29%)	5/7 (71%)	L-phenylalanine,L-tyrosine
cAMP-mediated signaling	1.16E00	9.01E-03	0/222 (0%)	0/222 (0%)	2/222 (1%)	220/222 (99%)	AMP,ATP
Dopamine-DARPP32 Feedback in cAMP Signaling	1.16E00	2.22E-02	0/180 (0%)	0/180 (0%)	4/180 (2%)	176/180 (98%)	cyclic GMP,ATP,L-glutamic acid,glycine
Dopamine Degradation	1.16E00	1.14E-01	1/35 (3%)	0/35 (0%)	3/35 (9%)	31/35 (89%)	S-adenosylhomocysteine,NADH,S-adenosylmethionine,NAD+
Type II Diabetes Mellitus Signaling	1.14E00	3.03E-02	1/165 (1%)	0/165 (0%)	4/165 (2%)	160/165 (97%)	ATP,pyruvic acid,glucosamine-6-phosphate,D-glucose,fructose-1,6-diphosphate
Heparan Sulfate Biosynthesis (Late Stages)	1.11E00	5E-02	0/60 (0%)	0/60 (0%)	3/60 (5%)	57/60 (95%)	UDP-N-acetylglucosamine,UDP,UDP-glucuronic acid
Choline Biosynthesis III	1.11E00	1.36E-01	1/22 (5%)	0/22 (0%)	2/22 (9%)	19/22 (86%)	choline,phosphorylcholine,5'-CMP
Galactose Degradation I (Leloir Pathway)	1.11E00	1.88E-01	0/16 (0%)	0/16 (0%)	3/16 (19%)	13/16 (81%)	ATP,ADP,UDP-D-glucose
dTMP De Novo Biosynthesis	1.11E00	2.14E-01	0/14 (0%)	0/14 (0%)	3/14 (21%)	11/14 (79%)	NADP,glycine,L-serine
Ubiquinol-10 Biosynthesis (Eukaryotic)	1.06E00	1.38E-01	1/29 (3%)	0/29 (0%)	3/29 (10%)	25/29 (86%)	S-adenosylhomocysteine,NADP,4-hydroxybenzoic acid,S-adenosylmethionine
Corticotropin Releasing Hormone Signaling	9.97E-01	2.22E-02	0/135 (0%)	0/135 (0%)	3/135 (2%)	132/135 (98%)	cyclic GMP,ATP,L-arginine
P2Y Purigenic Receptor Signaling Pathway	9.97E-01	2.14E-02	0/140 (0%)	0/140 (0%)	3/140 (2%)	137/140 (98%)	ATP,ADP,UDP
Phosphatidylethanolamine Biosynthesis II	9.97E-01	1.67E-01	0/18 (0%)	0/18 (0%)	3/18 (17%)	15/18 (83%)	ATP,ADP,5'-CMP
Pyridoxal 5'-phosphate Salvage Pathway	9.97E-01	4.11E-02	0/73 (0%)	0/73 (0%)	3/73 (4%)	70/73 (96%)	ATP,ADP,pyridoxine
Phospholipases	9.97E-01	4.62E-02	1/65 (2%)	0/65 (0%)	2/65 (3%)	62/65 (95%)	choline,phosphorylcholine,1-acylglycerophosphocholine
Spermine and Spermidine Degradation I	9.97E-01	2.14E-01	1/14 (7%)	0/14 (0%)	2/14 (14%)	11/14 (79%)	spermine,acetyl-coenzyme A,spermidine
Tryptophan Degradation to 2-amino-3-carboxymuconate Semialdehyde	9.97E-01	1.76E-01	0/17 (0%)	0/17 (0%)	3/17 (18%)	14/17 (82%)	kynurenine,L-tryptophan,NADP
Glucocorticoid Biosynthesis	9.97E-01	1.67E-01	0/18 (0%)	0/18 (0%)	3/18 (17%)	15/18 (83%)	NADH,NADP,NAD+
LXR/RXR Activation	9.72E-01	1.44E-02	0/139 (0%)	0/139 (0%)	2/139 (1%)	137/139 (99%)	cholesterol,acetyl-coenzyme A
Nicotine Degradation III	9.72E-01	3.03E-02	0/66 (0%)	0/66 (0%)	2/66 (3%)	64/66 (97%)	UDP,UDP-glucuronic acid
Methylglyoxal Degradation I	9.72E-01	1.82E-01	0/11 (0%)	0/11 (0%)	2/11 (18%)	9/11 (82%)	glutathione,pyruvic acid
Trans, trans-farnesyl Diphosphate Biosynthesis	9.72E-01	2.22E-01	1/9 (11%)	0/9 (0%)	1/9 (11%)	7/9 (78%)	geranyl pyrophosphate,farnesyl pyrophosphate
N-acetylglucosamine Degradation I	9.72E-01	2.5E-01	1/8 (13%)	0/8 (0%)	1/8 (13%)	6/8 (75%)	glucosamine-6-phosphate,fructose-6-phosphate
PI3K/AKT Signaling	9.72E-01	1.33E-02	0/150 (0%)	0/150 (0%)	2/150 (1%)	148/150 (99%)	citrulline,L-arginine
Agrin Interactions at Neuromuscular Junction	9.33E-01	1.45E-02	0/69 (0%)	0/69 (0%)	1/69 (1%)	68/69 (99%)	acetylcholine
Basal Cell Carcinoma Signaling	9.33E-01	1.33E-02	0/75 (0%)	0/75 (0%)	1/75 (1%)	74/75 (99%)	cholesterol
Role of Lipids/Lipid Rafts in the Pathogenesis of Influenza	9.33E-01	4E-02	0/25 (0%)	0/25 (0%)	1/25 (4%)	24/25 (96%)	cholesterol
Superpathway of Inositol Phosphate Compounds	9.21E-01	2.22E-02	0/225 (0%)	0/225 (0%)	5/225 (2%)	220/225 (98%)	ATP,ADP,5'-CMP,phosphate,myo-inositol
Serotonin Degradation	8.98E-01	5.8E-02	0/69 (0%)	0/69 (0%)	4/69 (6%)	65/69 (94%)	NADH,UDP,UDP-glucuronic acid,NAD+
Noradrenaline and Adrenaline Degradation	8.98E-01	8.16E-02	1/49 (2%)	0/49 (0%)	3/49 (6%)	45/49 (92%)	S-adenosylhomocysteine,NADH,S-adenosylmethionine,NAD+
Dolichol and Dolichyl Phosphate Biosynthesis	8.96E-01	2.31E-01	1/13 (8%)	0/13 (0%)	2/13 (15%)	10/13 (77%)	NADP,CDP,farnesyl pyrophosphate
CDP-diacylglycerol Biosynthesis I	8.96E-01	1.11E-01	0/27 (0%)	0/27 (0%)	3/27 (11%)	24/27 (89%)	dihydroxyacetone phosphate,sn-glycerol-3-phosphate,NADP
Coenzyme A Biosynthesis	8.96E-01	2.14E-01	0/14 (0%)	0/14 (0%)	3/14 (21%)	11/14 (79%)	ATP,ADP,5'-CMP
Catecholamine Biosynthesis	8.96E-01	2E-01	1/15 (7%)	0/15 (0%)	2/15 (13%)	12/15 (80%)	S-adenosylhomocysteine,S-adenosylmethionine,L-tyrosine
Triacylglycerol Biosynthesis	8.96E-01	6.52E-02	0/46 (0%)	0/46 (0%)	3/46 (7%)	43/46 (93%)	sn-glycerol-3-phosphate,1-acylglycerophosphocholine,phosphate
Mineralocorticoid Biosynthesis	8.96E-01	1.67E-01	0/18 (0%)	0/18 (0%)	3/18 (17%)	15/18 (83%)	NADH,NADP,NAD+
Neuroprotective Role of THOP1 in Alzheimer's Disease	8.3E-01	3.64E-02	0/55 (0%)	0/55 (0%)	2/55 (4%)	53/55 (96%)	glutathione,ATP
Fatty Acid Activation	8.3E-01	1.05E-01	0/19 (0%)	0/19 (0%)	2/19 (11%)	17/19 (89%)	AMP,ATP
GDP-L-fucose Biosynthesis II (from L-fucose)	8.3E-01	2.22E-01	0/9 (0%)	0/9 (0%)	2/9 (22%)	7/9 (78%)	ATP,ADP
Sulfate Activation for Sulfonation	8.3E-01	2.5E-01	0/8 (0%)	0/8 (0%)	2/8 (25%)	6/8 (75%)	ATP,ADP
Glycogen Biosynthesis II (from UDP-D-Glucose)	8.3E-01	1.67E-01	0/12 (0%)	0/12 (0%)	2/12 (17%)	10/12 (83%)	UDP,UDP-D-glucose
1D-myo-inositol Hexakisphosphate Biosynthesis V (from Ins(1,3,4)P3)	8.3E-01	2E-01	0/10 (0%)	0/10 (0%)	2/10 (20%)	8/10 (80%)	ATP,ADP
Acetone Degradation I (to Methylglyoxal)	8.3E-01	5.71E-02	0/35 (0%)	0/35 (0%)	2/35 (6%)	33/35 (94%)	NADP,acetoacetic acid
Formaldehyde Oxidation II (Glutathione-dependent)	8.3E-01	2E-01	0/10 (0%)	0/10 (0%)	2/10 (20%)	8/10 (80%)	glutathione,NADP
Pyrimidine Deoxyribonucleotides De Novo Biosynthesis I	8.28E-01	9.76E-02	1/41 (2%)	0/41 (0%)	3/41 (7%)	37/41 (90%)	ATP,ADP,UDP,CDP
Androgen Biosynthesis	8.08E-01	1.25E-01	0/24 (0%)	0/24 (0%)	3/24 (13%)	21/24 (88%)	NADH,NADP,NAD+
The Visual Cycle	8.08E-01	1.07E-01	0/28 (0%)	0/28 (0%)	3/28 (11%)	25/28 (89%)	NADH,NADP,NAD+
Pentose Phosphate Pathway	8.08E-01	1.36E-01	0/22 (0%)	0/22 (0%)	3/22 (14%)	19/22 (86%)	D-ribose-5-phosphate,fructose-6-phosphate,NADP
Superpathway of Cholesterol Biosynthesis	7.41E-01	1.07E-01	2/84 (2%)	0/84 (0%)	7/84 (8%)	75/84 (89%)	cholesterol,ATP,geranyl pyrophosphate,acetoacetyl-coenzyme A,ADP,NADP,acetyl-coenzyme A,phosphate,farnesyl pyrophosphate
Gap Junction Signaling	7.3E-01	1.7E-02	0/176 (0%)	0/176 (0%)	3/176 (2%)	173/176 (98%)	cyclic GMP,ATP,L-glutamic acid
Heparan Sulfate Biosynthesis	7.3E-01	4.17E-02	0/72 (0%)	0/72 (0%)	3/72 (4%)	69/72 (96%)	UDP-N-acetylglucosamine,UDP,UDP-glucuronic acid
Epoxysqualene Biosynthesis	7.17E-01	2.22E-01	0/9 (0%)	0/9 (0%)	2/9 (22%)	7/9 (78%)	NADP,farnesyl pyrophosphate
γ-linolenate Biosynthesis II (Animals)	7.17E-01	8.33E-02	0/24 (0%)	0/24 (0%)	2/24 (8%)	22/24 (92%)	AMP,ATP
Guanine and Guanosine Salvage I	7.17E-01	2.22E-01	0/9 (0%)	0/9 (0%)	2/9 (22%)	7/9 (78%)	GMP,phosphate
Pentose Phosphate Pathway (Non-oxidative Branch)	7.17E-01	1.54E-01	0/13 (0%)	0/13 (0%)	2/13 (15%)	11/13 (85%)	D-ribose-5-phosphate,fructose-6-phosphate
Phenylethylamine Degradation I	7.17E-01	1.82E-01	0/11 (0%)	0/11 (0%)	2/11 (18%)	9/11 (82%)	NADH,NAD+
Inositol Pyrophosphates Biosynthesis	7.17E-01	1.25E-01	0/16 (0%)	0/16 (0%)	2/16 (13%)	14/16 (88%)	ATP,ADP
Ceramide Degradation	7.17E-01	1.43E-01	0/14 (0%)	0/14 (0%)	2/14 (14%)	12/14 (86%)	ATP,ADP
Xanthine and Xanthosine Salvage	7.17E-01	2.22E-01	0/9 (0%)	0/9 (0%)	2/9 (22%)	7/9 (78%)	phosphate,xanthine
Glycoaminoglycan-protein Linkage Region Biosynthesis	7.17E-01	1.33E-01	0/15 (0%)	0/15 (0%)	2/15 (13%)	13/15 (87%)	UDP,UDP-glucuronic acid
Pregnenolone Biosynthesis	7.17E-01	1.54E-01	0/13 (0%)	0/13 (0%)	2/13 (15%)	11/13 (85%)	cholesterol,NADP
Endothelin-1 Signaling	6.62E-01	1.6E-02	0/187 (0%)	0/187 (0%)	3/187 (2%)	184/187 (98%)	cyclic GMP,ATP,L-arginine
Circadian Rhythm Signaling	6.58E-01	2.7E-02	0/37 (0%)	0/37 (0%)	1/37 (3%)	36/37 (97%)	L-glutamic acid
Caveolar-mediated Endocytosis Signaling	6.58E-01	1.2E-02	0/83 (0%)	0/83 (0%)	1/83 (1%)	82/83 (99%)	cholesterol
HIF1α Signaling	6.58E-01	9.17E-03	0/109 (0%)	0/109 (0%)	1/109 (1%)	108/109 (99%)	pyruvic acid
Melanocyte Development and Pigmentation Signaling	6.58E-01	1.08E-02	0/93 (0%)	0/93 (0%)	1/93 (1%)	92/93 (99%)	ATP
Bupropion Degradation	6.58E-01	3.12E-02	0/32 (0%)	0/32 (0%)	1/32 (3%)	31/32 (97%)	glycine
Thioredoxin Pathway	6.58E-01	1.25E-01	0/8 (0%)	0/8 (0%)	1/8 (13%)	7/8 (88%)	NADP
Glutamate Removal from Folates	6.58E-01	3.33E-01	0/3 (0%)	0/3 (0%)	1/3 (33%)	2/3 (67%)	L-glutamic acid
Hypusine Biosynthesis	6.58E-01	2E-01	0/5 (0%)	0/5 (0%)	1/5 (20%)	4/5 (80%)	spermidine
Histamine Biosynthesis	6.58E-01	3.33E-01	0/3 (0%)	0/3 (0%)	1/3 (33%)	2/3 (67%)	L-histidine
Putrescine Biosynthesis III	6.58E-01	2.5E-01	0/4 (0%)	0/4 (0%)	1/4 (25%)	3/4 (75%)	L-ornithine
D-mannose Degradation	6.58E-01	3.33E-01	0/3 (0%)	0/3 (0%)	1/3 (33%)	2/3 (67%)	fructose-6-phosphate
UDP-N-acetyl-D-galactosamine Biosynthesis I	6.58E-01	3.33E-01	0/3 (0%)	0/3 (0%)	1/3 (33%)	2/3 (67%)	UDP-N-acetylglucosamine
Synaptic Long Term Potentiation	6.25E-01	1.59E-02	0/126 (0%)	0/126 (0%)	2/126 (2%)	124/126 (98%)	ATP,L-glutamic acid
CREB Signaling in Neurons	6.25E-01	1.02E-02	0/197 (0%)	0/197 (0%)	2/197 (1%)	195/197 (99%)	ATP,L-glutamic acid
Cardiac β-adrenergic Signaling	6.25E-01	1.3E-02	0/154 (0%)	0/154 (0%)	2/154 (1%)	152/154 (99%)	AMP,ATP
Phototransduction Pathway	6.25E-01	3.08E-02	0/65 (0%)	0/65 (0%)	2/65 (3%)	63/65 (97%)	cyclic GMP,GMP
G-Protein Coupled Receptor Signaling	6.25E-01	7.35E-03	0/272 (0%)	0/272 (0%)	2/272 (1%)	270/272 (99%)	AMP,ATP
Dermatan Sulfate Biosynthesis	6.01E-01	4.29E-02	1/70 (1%)	0/70 (0%)	2/70 (3%)	67/70 (96%)	chondroitin,UDP,UDP-glucuronic acid
Sperm Motility	6.01E-01	2.17E-02	0/138 (0%)	0/138 (0%)	3/138 (2%)	135/138 (98%)	cyclic GMP,AMP,ATP
Amyotrophic Lateral Sclerosis Signaling	5.48E-01	1.63E-02	1/123 (1%)	0/123 (0%)	1/123 (1%)	121/123 (98%)	L-glutamic acid,L-glutamine
Synaptic Long Term Depression	5.48E-01	1.32E-02	0/152 (0%)	0/152 (0%)	2/152 (1%)	150/152 (99%)	cyclic GMP,L-glutamic acid
Ceramide Biosynthesis	5.48E-01	1.25E-01	0/16 (0%)	0/16 (0%)	2/16 (13%)	14/16 (88%)	NADP,L-serine
S-methyl-5-thio-α-D-ribose 1-phosphate Degradation	5.48E-01	1.33E-01	0/15 (0%)	0/15 (0%)	2/15 (13%)	13/15 (87%)	phosphate,L-methionine
2-amino-3-carboxymuconate Semialdehyde Degradation to Glutaryl-CoA	5.48E-01	1.82E-01	0/11 (0%)	0/11 (0%)	2/11 (18%)	9/11 (82%)	NADH,NAD+
Chondroitin Sulfate Biosynthesis (Late Stages)	5.48E-01	3.77E-02	1/53 (2%)	0/53 (0%)	1/53 (2%)	51/53 (96%)	chondroitin,UDP
Histidine Degradation VI	5.48E-01	1E-01	0/20 (0%)	0/20 (0%)	2/20 (10%)	18/20 (90%)	2-oxoglutaric acid,L-histidine
Molybdenum Cofactor Biosynthesis	5.48E-01	1.25E-01	0/16 (0%)	0/16 (0%)	2/16 (13%)	14/16 (88%)	AMP,ATP
Chondroitin Sulfate Biosynthesis	5.47E-01	4.35E-02	1/69 (1%)	0/69 (0%)	2/69 (3%)	66/69 (96%)	chondroitin,UDP,UDP-glucuronic acid
IL-1 Signaling	5.08E-01	9.35E-03	0/107 (0%)	0/107 (0%)	1/107 (1%)	106/107 (99%)	ATP
Lactose Degradation III	5.08E-01	1.43E-01	1/7 (14%)	0/7 (0%)	0/7 (0%)	6/7 (86%)	beta-D-glucose
Gαi Signaling	5.08E-01	7.52E-03	0/133 (0%)	0/133 (0%)	1/133 (1%)	132/133 (99%)	ATP
Histidine Degradation III	4.83E-01	1.11E-01	0/18 (0%)	0/18 (0%)	2/18 (11%)	16/18 (89%)	L-glutamic acid,L-histidine
Palmitate Biosynthesis I (Animals)	4.83E-01	5.41E-02	0/37 (0%)	0/37 (0%)	2/37 (5%)	35/37 (95%)	NADP,palmitic acid
Melatonin Degradation I	4.28E-01	3.39E-02	0/59 (0%)	0/59 (0%)	2/59 (3%)	57/59 (97%)	UDP,UDP-glucuronic acid
Leukotriene Biosynthesis	4.28E-01	8E-02	0/25 (0%)	0/25 (0%)	2/25 (8%)	23/25 (92%)	glutathione,glycine
Dolichyl-diphosphooligosaccharide Biosynthesis	4.15E-01	7.69E-02	0/39 (0%)	0/39 (0%)	3/39 (8%)	36/39 (92%)	UDP-N-acetylglucosamine,UDP,UDP-D-glucose
Actin Cytoskeleton Signaling	4.07E-01	4.2E-03	0/238 (0%)	0/238 (0%)	1/238 (0%)	237/238 (100%)	acetylcholine
IL-12 Signaling and Production in Macrophages	4.07E-01	6.49E-03	0/154 (0%)	0/154 (0%)	1/154 (1%)	153/154 (99%)	D-glucose
Neuropathic Pain Signaling In Dorsal Horn Neurons	4.07E-01	9.26E-03	0/108 (0%)	0/108 (0%)	1/108 (1%)	107/108 (99%)	L-glutamic acid
CDK5 Signaling	4.07E-01	1.04E-02	0/96 (0%)	0/96 (0%)	1/96 (1%)	95/96 (99%)	ATP
Growth Hormone Signaling	4.07E-01	1.3E-02	0/77 (0%)	0/77 (0%)	1/77 (1%)	76/77 (99%)	D-glucose
L-dopachrome Biosynthesis	4.07E-01	1.67E-01	0/6 (0%)	0/6 (0%)	1/6 (17%)	5/6 (83%)	L-tyrosine
All-trans-decaprenyl Diphosphate Biosynthesis	4.07E-01	1.67E-01	0/6 (0%)	0/6 (0%)	1/6 (17%)	5/6 (83%)	farnesyl pyrophosphate
Geranylgeranyldiphosphate Biosynthesis	4.07E-01	1.25E-01	0/8 (0%)	0/8 (0%)	1/8 (13%)	7/8 (88%)	farnesyl pyrophosphate
L-cysteine Degradation II	4.07E-01	2E-01	0/5 (0%)	0/5 (0%)	1/5 (20%)	4/5 (80%)	pyruvic acid
Phosphatidylethanolamine Biosynthesis III	4.07E-01	2E-01	0/5 (0%)	0/5 (0%)	1/5 (20%)	4/5 (80%)	L-serine
Gαs Signaling	4.07E-01	8.26E-03	0/121 (0%)	0/121 (0%)	1/121 (1%)	120/121 (99%)	ATP
Protein Kinase A Signaling	3.8E-01	5.09E-03	0/393 (0%)	0/393 (0%)	2/393 (1%)	391/393 (99%)	ATP,L-tyrosine
PPARα/RXRα Activation	3.35E-01	5.32E-03	0/188 (0%)	0/188 (0%)	1/188 (1%)	187/188 (99%)	ATP
Colorectal Cancer Metastasis Signaling	3.35E-01	3.88E-03	0/258 (0%)	0/258 (0%)	1/258 (0%)	257/258 (100%)	ATP
Netrin Signaling	3.35E-01	1.85E-02	0/54 (0%)	0/54 (0%)	1/54 (2%)	53/54 (98%)	cyclic GMP
Dermatan Sulfate Biosynthesis (Late Stages)	3.35E-01	2.17E-02	1/46 (2%)	0/46 (0%)	0/46 (0%)	45/46 (98%)	chondroitin
α-tocopherol Degradation	3.35E-01	1E-01	0/10 (0%)	0/10 (0%)	1/10 (10%)	9/10 (90%)	NADP
Fatty Acid Biosynthesis Initiation II	3.35E-01	1.43E-01	0/7 (0%)	0/7 (0%)	1/7 (14%)	6/7 (86%)	acetyl-coenzyme A
GDP-L-fucose Biosynthesis I (from GDP-D-mannose)	3.35E-01	1.43E-01	0/7 (0%)	0/7 (0%)	1/7 (14%)	6/7 (86%)	NADP
Rapoport-Luebering Glycolytic Shunt	3.35E-01	1.11E-01	0/9 (0%)	0/9 (0%)	1/9 (11%)	8/9 (89%)	phosphate
Dopamine Receptor Signaling	3.02E-01	2.11E-02	0/95 (0%)	0/95 (0%)	2/95 (2%)	93/95 (98%)	ATP,L-tyrosine
Axonal Guidance Signaling	2.8E-01	2.09E-03	0/478 (0%)	0/478 (0%)	1/478 (0%)	477/478 (100%)	cyclic GMP
Huntington's Disease Signaling	2.8E-01	4.1E-03	0/244 (0%)	0/244 (0%)	1/244 (0%)	243/244 (100%)	L-glutamic acid
Virus Entry via Endocytic Pathways	2.8E-01	9.9E-03	0/101 (0%)	0/101 (0%)	1/101 (1%)	100/101 (99%)	cholesterol
Melatonin Signaling	2.8E-01	1.28E-02	0/78 (0%)	0/78 (0%)	1/78 (1%)	77/78 (99%)	cyclic GMP
GNRH Signaling	2.8E-01	6.85E-03	0/146 (0%)	0/146 (0%)	1/146 (1%)	145/146 (99%)	ATP
mTOR Signaling	2.8E-01	4.9E-03	0/204 (0%)	0/204 (0%)	1/204 (0%)	203/204 (100%)	AMP
Breast Cancer Regulation by Stathmin1	2.8E-01	4.74E-03	0/211 (0%)	0/211 (0%)	1/211 (0%)	210/211 (100%)	ATP
Pentose Phosphate Pathway (Oxidative Branch)	2.8E-01	1E-01	0/10 (0%)	0/10 (0%)	1/10 (10%)	9/10 (90%)	NADP
1,25-dihydroxyvitamin D3 Biosynthesis	2.8E-01	1E-01	0/10 (0%)	0/10 (0%)	1/10 (10%)	9/10 (90%)	NADP
Thymine Degradation	2.8E-01	9.09E-02	0/11 (0%)	0/11 (0%)	1/11 (9%)	10/11 (91%)	NADP
Sphingomyelin Metabolism	2.8E-01	6.25E-02	0/16 (0%)	0/16 (0%)	1/16 (6%)	15/16 (94%)	phosphorylcholine
Production of Nitric Oxide and Reactive Oxygen Species in Macrophages	2.36E-01	4.72E-03	0/212 (0%)	0/212 (0%)	1/212 (0%)	211/212 (100%)	ADP
Role of NFAT in Cardiac Hypertrophy	2.36E-01	5.03E-03	0/199 (0%)	0/199 (0%)	1/199 (1%)	198/199 (99%)	ATP
Chondroitin Sulfate Degradation (Metazoa)	2.36E-01	4.76E-02	1/21 (5%)	0/21 (0%)	0/21 (0%)	20/21 (95%)	chondroitin
Heme Degradation	2.36E-01	9.09E-02	0/11 (0%)	0/11 (0%)	1/11 (9%)	10/11 (91%)	NADP
Eumelanin Biosynthesis	2.36E-01	9.09E-02	1/11 (9%)	0/11 (0%)	0/11 (0%)	10/11 (91%)	5,6-dihydroxy-2-indolylcarboxylic acid
3-phosphoinositide Degradation	2.36E-01	6.45E-03	0/155 (0%)	0/155 (0%)	1/155 (1%)	154/155 (99%)	phosphate
GDP-mannose Biosynthesis	2.36E-01	7.69E-02	0/13 (0%)	0/13 (0%)	1/13 (8%)	12/13 (92%)	fructose-6-phosphate
CXCR4 Signaling	2.01E-01	5.81E-03	0/172 (0%)	0/172 (0%)	1/172 (1%)	171/172 (99%)	ATP
Molecular Mechanisms of Cancer	2.01E-01	2.63E-03	0/380 (0%)	0/380 (0%)	1/380 (0%)	379/380 (100%)	ATP
Tetrapyrrole Biosynthesis II	2.01E-01	7.69E-02	0/13 (0%)	0/13 (0%)	1/13 (8%)	12/13 (92%)	glycine
Tetrahydrobiopterin Biosynthesis I	2.01E-01	9.09E-02	0/11 (0%)	0/11 (0%)	1/11 (9%)	10/11 (91%)	NADP
Gαq Signaling	2.01E-01	5.95E-03	1/168 (1%)	0/168 (0%)	0/168 (0%)	167/168 (99%)	choline

## Sheet: HCT116_50nM+NA
© 2000-2013 Ingenuity Systems, Inc. All rights reserved.
Ingenuity Canonical Pathways	-log(p-value)	Ratio	Downregulated	No change	Upregulated	No overlap with dataset	Molecules
Citrulline Biosynthesis	8.68E00	5E-01	4/26 (15%)	0/26 (0%)	9/26 (35%)	13/26 (50%)	carbamoyl phosphate,citrulline,ATP,L-glutamine,ADP,2-oxoglutaric acid,L-glutamic acid,L-proline,NADP,urea,phosphate,L-arginine,L-ornithine
Superpathway of Citrulline Metabolism	8.62E00	3.95E-01	4/38 (11%)	0/38 (0%)	11/38 (29%)	23/38 (61%)	citrulline,carbamoyl phosphate,AMP,ATP,L-glutamine,ADP,2-oxoglutaric acid,L-glutamic acid,L-proline,NADP,phosphate,urea,L-aspartic acid,L-arginine,L-ornithine
tRNA Charging	8.29E00	2.47E-01	4/81 (5%)	0/81 (0%)	16/81 (20%)	61/81 (75%)	ATP,AMP,L-phenylalanine,L-glutamine,L-asparagine,L-tryptophan,glycine,L-methionine,L-histidine,L-valine,L-leucine,L-isoleucine,L-glutamic acid,L-proline,L-threonine,L-serine,L-aspartic acid,L-arginine,L-tyrosine,L-lysine
Superpathway of Methionine Degradation	7.69E00	2.62E-01	4/65 (6%)	0/65 (0%)	13/65 (20%)	48/65 (74%)	ATP,NADH,ADP,betaine,adenosine,2-oxoglutaric acid,L-methionine,alpha-ketobutyric acid,L-cystathionine,NAD+,S-adenosylhomocysteine,pyruvic acid,L-glutamic acid,phosphate,S-adenosylmethionine,L-serine,dimethylglycine
Gluconeogenesis I	7.44E00	2.83E-01	5/46 (11%)	0/46 (0%)	8/46 (17%)	33/46 (72%)	dihydroxyacetone phosphate,AMP,ATP,NADH,L-malic acid,ADP,fructose-1,6-diphosphate,phosphoenolpyruvate,NAD+,pyruvic acid,fructose-6-phosphate,NADP,phosphate
Arginine Biosynthesis IV	7.42E00	5E-01	3/24 (13%)	0/24 (0%)	9/24 (38%)	12/24 (50%)	carbamoyl phosphate,citrulline,AMP,ATP,L-glutamic acid,ADP,NADP,phosphate,L-aspartic acid,2-oxoglutaric acid,L-arginine,L-ornithine
Glycolysis I	7.03E00	2.82E-01	3/39 (8%)	0/39 (0%)	8/39 (21%)	28/39 (72%)	dihydroxyacetone phosphate,AMP,ATP,pyruvic acid,NADH,fructose-6-phosphate,ADP,fructose-1,6-diphosphate,phosphate,phosphoenolpyruvate,NAD+
Urea Cycle	6.67E00	5E-01	1/20 (5%)	0/20 (0%)	9/20 (45%)	10/20 (50%)	carbamoyl phosphate,citrulline,AMP,ATP,ADP,urea,phosphate,L-aspartic acid,L-arginine,L-ornithine
4-hydroxybenzoate Biosynthesis	6.67E00	5E-01	4/20 (20%)	0/20 (0%)	6/20 (30%)	10/20 (50%)	AMP,ATP,NADH,L-glutamic acid,(E)-4-coumaric acid,acetyl-coenzyme A,4-hydroxybenzoic acid,2-oxoglutaric acid,L-tyrosine,NAD+
Leucine Degradation I	6.63E00	4.23E-01	5/26 (19%)	0/26 (0%)	6/26 (23%)	15/26 (58%)	L-leucine,ATP,NADH,L-glutamic acid,alpha-ketoisocaproic acid,ADP,acetyl-coenzyme A,phosphate,2-oxoglutaric acid,acetoacetic acid,NAD+
Glycine Degradation (Creatine Biosynthesis)	6.61E00	7.78E-01	0/9 (0%)	0/9 (0%)	7/9 (78%)	2/9 (22%)	S-adenosylhomocysteine,glycocyamine,glycine,S-adenosylmethionine,L-arginine,L-ornithine,creatine
Lysine Degradation V	6.26E00	3.93E-01	6/28 (21%)	0/28 (0%)	5/28 (18%)	17/28 (61%)	ATP,NADH,L-glutamic acid,ADP,NADP,S-pipecolic acid,phosphate,2-oxoglutaric acid,S-2-amino-hexanedioic acid,L-lysine,NAD+
Pyrimidine Ribonucleotides De Novo Biosynthesis	6.06E00	2.35E-01	3/51 (6%)	0/51 (0%)	9/51 (18%)	39/51 (76%)	orotic acid,carbamoyl phosphate,ATP,L-glutamic acid,L-glutamine,ADP,N-carbamoyl-L-aspartic acid,UDP,5'-CMP,phosphate,CDP,L-aspartic acid
Proline Biosynthesis II (from Arginine)	5.85E00	4.5E-01	2/20 (10%)	0/20 (0%)	7/20 (35%)	11/20 (55%)	carbamoyl phosphate,citrulline,L-glutamic acid,L-proline,NADP,phosphate,2-oxoglutaric acid,L-arginine,L-ornithine
Cysteine Biosynthesis III (mammalia)	5.85E00	2.9E-01	1/31 (3%)	0/31 (0%)	8/31 (26%)	22/31 (71%)	S-adenosylhomocysteine,ATP,adenosine,phosphate,S-adenosylmethionine,L-serine,L-methionine,alpha-ketobutyric acid,L-cystathionine
Purine Nucleotides Degradation II (Aerobic)	5.51E00	2.86E-01	3/35 (9%)	0/35 (0%)	7/35 (20%)	25/35 (71%)	AMP,inosine,NADH,GMP,uric acid,adenosine,phosphate,IMP,xanthine,NAD+
Pyrimidine Ribonucleotides Interconversion	5.48E00	2.16E-01	3/37 (8%)	0/37 (0%)	5/37 (14%)	29/37 (78%)	ATP,L-glutamic acid,L-glutamine,ADP,UDP,5'-CMP,phosphate,CDP
Adenosine Nucleotides Degradation II	5.48E00	3.08E-01	2/26 (8%)	0/26 (0%)	6/26 (23%)	18/26 (69%)	AMP,inosine,NADH,uric acid,adenosine,phosphate,xanthine,NAD+
Histamine Degradation	5.45E00	3.21E-01	4/28 (14%)	0/28 (0%)	5/28 (18%)	19/28 (68%)	imidazole-4-acetic acid,S-adenosylhomocysteine,ATP,NADH,L-glutamic acid,ADP,phosphate,S-adenosylmethionine,NAD+
TCA Cycle II (Eukaryotic)	5.21E00	2.5E-01	6/40 (15%)	0/40 (0%)	4/40 (10%)	30/40 (75%)	ATP,NADH,L-malic acid,ADP,acetyl-coenzyme A,phosphate,2-oxoglutaric acid,citric acid,succinic acid,NAD+
NAD Salvage Pathway II	5.14E00	2.33E-01	4/30 (13%)	0/30 (0%)	3/30 (10%)	23/30 (77%)	AMP,ATP,ADP,NADP,phosphate,NMN,NAD+
Serine Biosynthesis	5.14E00	5.38E-01	3/13 (23%)	0/13 (0%)	4/13 (31%)	6/13 (46%)	NADH,L-glutamic acid,phosphate,L-serine,2-oxoglutaric acid,L-serine-O-phosphate,NAD+
Arginine Degradation I (Arginase Pathway)	5.14E00	5.38E-01	3/13 (23%)	0/13 (0%)	4/13 (31%)	6/13 (46%)	NADH,L-glutamic acid,urea,2-oxoglutaric acid,L-arginine,L-ornithine,NAD+
Purine Nucleotides De Novo Biosynthesis II	5.08E00	3.17E-01	7/41 (17%)	0/41 (0%)	6/41 (15%)	28/41 (68%)	AMP,ATP,NADH,GMP,L-glutamine,ADP,glycine,IMP,NAD+,L-glutamic acid,phosphate,L-aspartic acid,AICAR
Superpathway of Serine and Glycine Biosynthesis I	5.05E00	4.44E-01	3/18 (17%)	0/18 (0%)	5/18 (28%)	10/18 (56%)	NADH,L-glutamic acid,glycine,phosphate,L-serine,2-oxoglutaric acid,L-serine-O-phosphate,NAD+
NAD Phosphorylation and Dephosphorylation	4.86E00	3.53E-01	4/17 (24%)	0/17 (0%)	2/17 (12%)	11/17 (65%)	ATP,NADH,ADP,NADP,phosphate,NAD+
Asparagine Biosynthesis I	4.86E00	7.5E-01	4/8 (50%)	0/8 (0%)	2/8 (25%)	2/8 (25%)	AMP,ATP,L-glutamic acid,L-glutamine,L-asparagine,L-aspartic acid
Citrulline Degradation	4.86E00	6.67E-01	1/9 (11%)	0/9 (0%)	5/9 (56%)	3/9 (33%)	carbamoyl phosphate,citrulline,ATP,ADP,phosphate,L-ornithine
Glutamate Degradation III (via 4-aminobutyrate)	4.86E00	5E-01	4/12 (33%)	0/12 (0%)	2/12 (17%)	6/12 (50%)	NADH,L-glutamic acid,2-oxoglutaric acid,GABA,succinic acid,NAD+
Aspartate Degradation II	4.86E00	4.62E-01	4/13 (31%)	0/13 (0%)	2/13 (15%)	7/13 (54%)	NADH,L-glutamic acid,L-malic acid,L-aspartic acid,2-oxoglutaric acid,NAD+
4-aminobutyrate Degradation I	4.86E00	6E-01	4/10 (40%)	0/10 (0%)	2/10 (20%)	4/10 (40%)	NADH,L-glutamic acid,2-oxoglutaric acid,GABA,succinic acid,NAD+
Spermine Biosynthesis	4.71E00	7.14E-01	1/7 (14%)	0/7 (0%)	4/7 (57%)	2/7 (29%)	spermine,5'-methylthioadenosine,S-adenosylmethionine,S-adenosyl-3-methylthiopropylamine,spermidine
Choline Degradation I	4.71E00	7.14E-01	3/7 (43%)	0/7 (0%)	2/7 (29%)	2/7 (29%)	choline,betaine aldehyde,NADH,betaine,NAD+
Arginine Degradation VI (Arginase 2 Pathway)	4.66E00	4.38E-01	2/16 (13%)	0/16 (0%)	5/16 (31%)	9/16 (56%)	L-glutamic acid,L-proline,NADP,urea,2-oxoglutaric acid,L-arginine,L-ornithine
Oxidative Phosphorylation	4.66E00	6.03E-02	4/116 (3%)	0/116 (0%)	3/116 (3%)	109/116 (94%)	ATP,NADH,ADP,FAD,phosphate,succinic acid,NAD+
Uridine-5'-phosphate Biosynthesis	4.5E00	4.5E-01	3/20 (15%)	0/20 (0%)	6/20 (30%)	11/20 (55%)	orotic acid,carbamoyl phosphate,ATP,L-glutamic acid,L-glutamine,ADP,N-carbamoyl-L-aspartic acid,phosphate,L-aspartic acid
β-alanine Degradation I	4.3E00	6E-01	3/10 (30%)	0/10 (0%)	3/10 (30%)	4/10 (40%)	NADH,L-glutamic acid,beta-alanine,acetyl-coenzyme A,2-oxoglutaric acid,NAD+
Glutathione Biosynthesis	4.3E00	5.45E-01	2/11 (18%)	0/11 (0%)	4/11 (36%)	5/11 (45%)	glutathione,ATP,L-glutamic acid,ADP,glycine,phosphate
Methionine Degradation I (to Homocysteine)	4.3E00	2.5E-01	1/24 (4%)	0/24 (0%)	5/24 (21%)	18/24 (75%)	S-adenosylhomocysteine,ATP,adenosine,phosphate,S-adenosylmethionine,L-methionine
UDP-N-acetyl-D-glucosamine Biosynthesis II	4.27E00	4.12E-01	4/17 (24%)	0/17 (0%)	3/17 (18%)	10/17 (59%)	UDP-N-acetylglucosamine,N-acetyl-D-glucosamine 1-phosphate,glucosamine-6-phosphate,L-glutamic acid,L-glutamine,fructose-6-phosphate,acetyl-coenzyme A
Phenylalanine Degradation IV (Mammalian, via Side Chain)	4.24E00	2.56E-01	6/39 (15%)	0/39 (0%)	4/39 (10%)	29/39 (74%)	AMP,ATP,NADH,L-phenylalanine,L-glutamic acid,L-glutamine,3-phenyllactic acid,glycine,2-oxoglutaric acid,NAD+
UDP-N-acetyl-D-galactosamine Biosynthesis II	4.07E00	3.48E-01	4/23 (17%)	0/23 (0%)	4/23 (17%)	15/23 (65%)	UDP-N-acetylglucosamine,ATP,N-acetyl-D-glucosamine 1-phosphate,glucosamine-6-phosphate,fructose-6-phosphate,ADP,acetyl-coenzyme A,beta-D-glucose
Mitochondrial Dysfunction	4.01E00	4.27E-02	4/211 (2%)	0/211 (0%)	5/211 (2%)	202/211 (96%)	glutathione,ATP,NADH,ADP,FAD,NADP,palmitic acid,glutathione disulfide,NAD+
Folate Transformations I	4.01E00	2.81E-01	4/32 (13%)	0/32 (0%)	5/32 (16%)	23/32 (72%)	ATP,NADH,ADP,NADP,glycine,phosphate,L-serine,L-methionine,NAD+
Glutamine Biosynthesis I	3.97E00	7.14E-01	3/7 (43%)	0/7 (0%)	2/7 (29%)	2/7 (29%)	ATP,L-glutamic acid,L-glutamine,ADP,phosphate
Glucose and Glucose-1-phosphate Degradation	3.93E00	3.33E-01	3/21 (14%)	0/21 (0%)	4/21 (19%)	14/21 (67%)	alpha-D-glucose 6-phosphate,ATP,D-gluconic acid,D-glucose,ADP,phosphate,beta-D-glucose
Lysine Degradation II	3.93E00	3.68E-01	5/19 (26%)	0/19 (0%)	2/19 (11%)	12/19 (63%)	NADH,L-glutamic acid,NADP,2-oxoglutaric acid,S-2-amino-hexanedioic acid,L-lysine,NAD+
Diphthamide Biosynthesis	3.86E00	4.62E-01	2/13 (15%)	0/13 (0%)	4/13 (31%)	7/13 (54%)	S-adenosylhomocysteine,ATP,5'-methylthioadenosine,ADP,phosphate,S-adenosylmethionine
Urate Biosynthesis/Inosine 5'-phosphate Degradation	3.86E00	2.73E-01	2/22 (9%)	0/22 (0%)	4/22 (18%)	16/22 (73%)	NADH,uric acid,phosphate,IMP,xanthine,NAD+
4-hydroxyproline Degradation I	3.86E00	4.29E-01	3/14 (21%)	0/14 (0%)	3/14 (21%)	8/14 (57%)	pyruvic acid,NADH,L-glutamic acid,2-oxoglutaric acid,trans-4-hydroxy-L-proline,NAD+
Ketolysis	3.86E00	3.53E-01	3/17 (18%)	0/17 (0%)	3/17 (18%)	11/17 (65%)	NADH,acetoacetyl-coenzyme A,acetyl-coenzyme A,acetoacetic acid,succinic acid,NAD+
L-glutamine Biosynthesis II (tRNA-dependent)	3.86E00	5.45E-01	3/11 (27%)	0/11 (0%)	3/11 (27%)	5/11 (45%)	AMP,ATP,L-glutamic acid,L-glutamine,ADP,phosphate
Pyruvate Fermentation to Lactate	3.76E00	4.44E-01	2/9 (22%)	0/9 (0%)	2/9 (22%)	5/9 (56%)	pyruvic acid,NADH,L-lactic acid,NAD+
Glycerol-3-phosphate Shuttle	3.76E00	5E-01	2/8 (25%)	0/8 (0%)	2/8 (25%)	4/8 (50%)	dihydroxyacetone phosphate,sn-glycerol-3-phosphate,NADH,NAD+
Adenine and Adenosine Salvage VI	3.76E00	8E-01	1/5 (20%)	0/5 (0%)	3/5 (60%)	1/5 (20%)	AMP,ATP,ADP,adenosine
γ-glutamyl Cycle	3.64E00	2.59E-01	3/27 (11%)	0/27 (0%)	4/27 (15%)	20/27 (74%)	glutathione,ATP,L-glutamic acid,ADP,pyrrolidonecarboxylic acid,glycine,phosphate
Glycine Betaine Degradation	3.64E00	3.04E-01	0/23 (0%)	0/23 (0%)	7/23 (30%)	16/23 (70%)	pyruvic acid,sarcosine,glycine,betaine,L-serine,L-methionine,dimethylglycine
Nitric Oxide Signaling in the Cardiovascular System	3.64E00	5.93E-02	0/118 (0%)	0/118 (0%)	7/118 (6%)	111/118 (94%)	cyclic GMP,citrulline,AMP,acetylcholine,urea,L-arginine,L-ornithine
Salvage Pathways of Pyrimidine Ribonucleotides	3.58E00	7.27E-02	1/110 (1%)	0/110 (0%)	7/110 (6%)	102/110 (93%)	cytidine,ATP,ADP,uracil,5'-CMP,phosphate,CDP,cytosine
Proline Biosynthesis I	3.51E00	4.29E-01	3/14 (21%)	0/14 (0%)	3/14 (21%)	8/14 (57%)	ATP,L-glutamic acid,L-proline,ADP,NADP,phosphate
Guanosine Nucleotides Degradation III	3.51E00	2.73E-01	3/22 (14%)	0/22 (0%)	3/22 (14%)	16/22 (73%)	NADH,GMP,uric acid,phosphate,xanthine,NAD+
Acetyl-CoA Biosynthesis III (from Citrate)	3.47E00	6.25E-01	2/8 (25%)	0/8 (0%)	3/8 (38%)	3/8 (38%)	ATP,ADP,acetyl-coenzyme A,phosphate,citric acid
Threonine Degradation II	3.47E00	6.25E-01	2/8 (25%)	0/8 (0%)	3/8 (38%)	3/8 (38%)	NADH,L-threonine,acetyl-coenzyme A,glycine,NAD+
Superpathway of Geranylgeranyldiphosphate Biosynthesis I (via Mevalonate)	3.37E00	2.35E-01	2/34 (6%)	0/34 (0%)	6/34 (18%)	26/34 (76%)	ATP,geranyl pyrophosphate,acetoacetyl-coenzyme A,ADP,NADP,acetyl-coenzyme A,phosphate,farnesyl pyrophosphate
L-DOPA Degradation	3.21E00	4.62E-01	3/13 (23%)	0/13 (0%)	3/13 (23%)	7/13 (54%)	S-adenosylhomocysteine,NADH,L-glutamic acid,S-adenosylmethionine,2-oxoglutaric acid,NAD+
Citrulline-Nitric Oxide Cycle	3.21E00	3.75E-01	2/16 (13%)	0/16 (0%)	4/16 (25%)	10/16 (63%)	citrulline,AMP,ATP,NADP,L-aspartic acid,L-arginine
NAD biosynthesis II (from tryptophan)	3.18E00	2.42E-01	5/33 (15%)	0/33 (0%)	3/33 (9%)	25/33 (76%)	AMP,ATP,L-glutamic acid,L-glutamine,kynurenine,L-tryptophan,NADP,NAD+
AMPK Signaling	3.16E00	3.95E-02	1/177 (1%)	0/177 (0%)	6/177 (3%)	170/177 (96%)	carnitine,AMP,acetylcholine,ADP,acetyl-coenzyme A,AICAR,creatine
Isoleucine Degradation I	3.16E00	2.41E-01	3/29 (10%)	0/29 (0%)	4/29 (14%)	22/29 (76%)	L-isoleucine,NADH,L-glutamic acid,FAD,acetyl-coenzyme A,2-oxoglutaric acid,NAD+
UDP-D-xylose and UDP-D-glucuronate Biosynthesis	3.1E00	5.71E-01	4/7 (57%)	0/7 (0%)	0/7 (0%)	3/7 (43%)	NADH,UDP-glucuronic acid,UDP-D-glucose,NAD+
NADH Repair	3.1E00	4.44E-01	2/9 (22%)	0/9 (0%)	2/9 (22%)	5/9 (56%)	ATP,NADH,ADP,phosphate
Proline Degradation	3.1E00	5.71E-01	3/7 (43%)	0/7 (0%)	1/7 (14%)	3/7 (43%)	NADH,L-glutamic acid,L-proline,NAD+
Acetyl-CoA Biosynthesis I (Pyruvate Dehydrogenase Complex)	3.1E00	3.64E-01	2/11 (18%)	0/11 (0%)	2/11 (18%)	7/11 (64%)	pyruvic acid,NADH,acetyl-coenzyme A,NAD+
Spermidine Biosynthesis I	3.1E00	5E-01	1/8 (13%)	0/8 (0%)	3/8 (38%)	4/8 (50%)	5'-methylthioadenosine,S-adenosylmethionine,S-adenosyl-3-methylthiopropylamine,spermidine
S-adenosyl-L-methionine Biosynthesis	3.1E00	5E-01	1/8 (13%)	0/8 (0%)	3/8 (38%)	4/8 (50%)	ATP,phosphate,S-adenosylmethionine,L-methionine
Ketogenesis	3.09E00	2.5E-01	2/20 (10%)	0/20 (0%)	3/20 (15%)	15/20 (75%)	NADH,acetoacetyl-coenzyme A,acetyl-coenzyme A,acetoacetic acid,NAD+
Ascorbate Recycling (Cytosolic)	3.09E00	3.85E-01	3/13 (23%)	0/13 (0%)	2/13 (15%)	8/13 (62%)	glutathione,NADH,NADP,glutathione disulfide,NAD+
CMP-N-acetylneuraminate Biosynthesis I (Eukaryotes)	2.95E00	3.33E-01	2/18 (11%)	0/18 (0%)	4/18 (22%)	12/18 (67%)	UDP-N-acetylglucosamine,ATP,ADP,UDP,phosphate,phosphoenolpyruvate
Purine Ribonucleosides Degradation to Ribose-1-phosphate	2.95E00	3.33E-01	0/18 (0%)	0/18 (0%)	6/18 (33%)	12/18 (67%)	D-ribose-5-phosphate,inosine,adenosine,phosphate,adenine,xanthine
2-oxobutanoate Degradation I	2.95E00	3.53E-01	3/17 (18%)	0/17 (0%)	3/17 (18%)	11/17 (65%)	ATP,NADH,ADP,phosphate,alpha-ketobutyric acid,NAD+
Salvage Pathways of Pyrimidine Deoxyribonucleotides	2.95E00	3E-01	2/20 (10%)	0/20 (0%)	4/20 (20%)	14/20 (70%)	thymidine,ATP,ADP,uracil,phosphate,deoxyuridine
Oxidative Ethanol Degradation III	2.95E00	1.54E-01	4/39 (10%)	0/39 (0%)	2/39 (5%)	33/39 (85%)	AMP,ATP,NADH,NADP,acetyl-coenzyme A,NAD+
(S)-reticuline Biosynthesis II	2.78E00	3.57E-01	1/14 (7%)	0/14 (0%)	4/14 (29%)	9/14 (64%)	S-adenosylhomocysteine,L-glutamic acid,S-adenosylmethionine,2-oxoglutaric acid,L-tyrosine
Biotin-carboxyl Carrier Protein Assembly	2.78E00	3.33E-01	1/15 (7%)	0/15 (0%)	4/15 (27%)	10/15 (67%)	AMP,ATP,ADP,acetyl-coenzyme A,phosphate
Valine Degradation I	2.76E00	2E-01	3/35 (9%)	0/35 (0%)	4/35 (11%)	28/35 (80%)	L-valine,alpha-ketoisovaleric acid,NADH,L-glutamic acid,FAD,2-oxoglutaric acid,NAD+
Inosine-5'-phosphate Biosynthesis II	2.73E00	3.75E-01	2/16 (13%)	0/16 (0%)	4/16 (25%)	10/16 (63%)	ATP,ADP,phosphate,L-aspartic acid,IMP,AICAR
Folate Polyglutamylation	2.73E00	3.33E-01	2/18 (11%)	0/18 (0%)	4/18 (22%)	12/18 (67%)	ATP,L-glutamic acid,ADP,glycine,phosphate,L-serine
Colanic Acid Building Blocks Biosynthesis	2.68E00	2.22E-01	6/36 (17%)	0/36 (0%)	2/36 (6%)	28/36 (78%)	ATP,NADH,fructose-6-phosphate,ADP,NADP,UDP-glucuronic acid,UDP-D-glucose,NAD+
NAD Salvage Pathway III	2.67E00	3.64E-01	3/11 (27%)	0/11 (0%)	1/11 (9%)	7/11 (64%)	ATP,ADP,NMN,NAD+
Flavin Biosynthesis IV (Mammalian)	2.67E00	5E-01	1/8 (13%)	0/8 (0%)	3/8 (38%)	4/8 (50%)	ATP,ADP,FAD,riboflavin
Mevalonate Pathway I	2.53E00	2.31E-01	2/26 (8%)	0/26 (0%)	4/26 (15%)	20/26 (77%)	ATP,acetoacetyl-coenzyme A,ADP,NADP,acetyl-coenzyme A,phosphate
L-carnitine Biosynthesis	2.52E00	3.85E-01	3/13 (23%)	0/13 (0%)	2/13 (15%)	8/13 (62%)	NADH,glycine,2-oxoglutaric acid,succinic acid,NAD+
NAD Biosynthesis from 2-amino-3-carboxymuconate Semialdehyde	2.52E00	2.94E-01	4/17 (24%)	0/17 (0%)	1/17 (6%)	12/17 (71%)	AMP,ATP,L-glutamic acid,L-glutamine,NAD+
Phosphatidylcholine Biosynthesis I	2.52E00	2.94E-01	1/17 (6%)	0/17 (0%)	4/17 (24%)	12/17 (71%)	choline,ATP,phosphorylcholine,ADP,5'-CMP
Nicotine Degradation II	2.52E00	6.67E-02	2/75 (3%)	0/75 (0%)	3/75 (4%)	70/75 (93%)	S-adenosylhomocysteine,NADP,UDP,UDP-glucuronic acid,S-adenosylmethionine
Selenocysteine Biosynthesis II (Archaea and Eukaryotes)	2.52E00	2.94E-01	1/17 (6%)	0/17 (0%)	4/17 (24%)	12/17 (71%)	AMP,ATP,ADP,phosphate,L-serine
Adenine and Adenosine Salvage III	2.52E00	3.12E-01	0/16 (0%)	0/16 (0%)	5/16 (31%)	11/16 (69%)	inosine,adenosine,phosphate,IMP,adenine
Ethanol Degradation II	2.52E00	1.25E-01	3/40 (8%)	0/40 (0%)	2/40 (5%)	35/40 (88%)	AMP,ATP,NADH,acetyl-coenzyme A,NAD+
5-aminoimidazole Ribonucleotide Biosynthesis I	2.35E00	3.33E-01	3/18 (17%)	0/18 (0%)	3/18 (17%)	12/18 (67%)	ATP,L-glutamic acid,L-glutamine,ADP,glycine,phosphate
tRNA Splicing	2.34E00	8.7E-02	2/46 (4%)	0/46 (0%)	2/46 (4%)	42/46 (91%)	AMP,ATP,phosphate,NAD+
Glycerol Degradation I	2.34E00	3.33E-01	1/12 (8%)	0/12 (0%)	3/12 (25%)	8/12 (67%)	dihydroxyacetone phosphate,ATP,sn-glycerol-3-phosphate,ADP
Adenine and Adenosine Salvage I	2.34E00	4.44E-01	0/9 (0%)	0/9 (0%)	4/9 (44%)	5/9 (56%)	AMP,adenosine,phosphate,adenine
Phenylalanine Degradation I (Aerobic)	2.34E00	3.64E-01	2/11 (18%)	0/11 (0%)	2/11 (18%)	7/11 (64%)	NADH,L-phenylalanine,L-tyrosine,NAD+
Glutaryl-CoA Degradation	2.3E00	2.17E-01	2/23 (9%)	0/23 (0%)	3/23 (13%)	18/23 (78%)	NADH,acetoacetyl-coenzyme A,FAD,acetyl-coenzyme A,NAD+
Glutathione-mediated Detoxification	2.3E00	1.28E-01	1/39 (3%)	0/39 (0%)	4/39 (10%)	34/39 (87%)	glutathione,pyruvic acid,L-glutamic acid,acetyl-coenzyme A,glycine
Ethanol Degradation IV	2.3E00	1.79E-01	3/28 (11%)	0/28 (0%)	2/28 (7%)	23/28 (82%)	AMP,ATP,NADH,acetyl-coenzyme A,NAD+
Tryptophan Degradation III (Eukaryotic)	2.29E00	1.74E-01	3/46 (7%)	0/46 (0%)	5/46 (11%)	38/46 (83%)	NADH,kynurenine,acetoacetyl-coenzyme A,L-tryptophan,FAD,NADP,acetyl-coenzyme A,NAD+
Creatine-phosphate Biosynthesis	2.25E00	3.75E-01	1/8 (13%)	0/8 (0%)	2/8 (25%)	5/8 (63%)	ATP,ADP,creatine
PRPP Biosynthesis I	2.25E00	4.29E-01	1/7 (14%)	0/7 (0%)	2/7 (29%)	4/7 (57%)	D-ribose-5-phosphate,AMP,ATP
S-methyl-5'-thioadenosine Degradation II	2.25E00	6E-01	1/5 (20%)	0/5 (0%)	2/5 (40%)	2/5 (40%)	5'-methylthioadenosine,phosphate,adenine
Alanine Degradation III	2.25E00	5E-01	1/6 (17%)	0/6 (0%)	2/6 (33%)	3/6 (50%)	pyruvic acid,L-glutamic acid,2-oxoglutaric acid
Thiamin Salvage III	2.25E00	6E-01	1/5 (20%)	0/5 (0%)	2/5 (40%)	2/5 (40%)	thiamine,AMP,ATP
Calcium Transport I	2.25E00	2.31E-01	1/13 (8%)	0/13 (0%)	2/13 (15%)	10/13 (77%)	ATP,ADP,phosphate
Alanine Biosynthesis II	2.25E00	5E-01	1/6 (17%)	0/6 (0%)	2/6 (33%)	3/6 (50%)	pyruvic acid,L-glutamic acid,2-oxoglutaric acid
Glutathione Redox Reactions II	2.25E00	4.29E-01	1/7 (14%)	0/7 (0%)	2/7 (29%)	4/7 (57%)	glutathione,NADP,glutathione disulfide
4-hydroxyphenylpyruvate Biosynthesis	2.25E00	6E-01	1/5 (20%)	0/5 (0%)	2/5 (40%)	2/5 (40%)	L-glutamic acid,2-oxoglutaric acid,L-tyrosine
Aspartate Biosynthesis	2.25E00	4.29E-01	1/7 (14%)	0/7 (0%)	2/7 (29%)	4/7 (57%)	L-glutamic acid,L-aspartic acid,2-oxoglutaric acid
Protein Ubiquitination Pathway	2.25E00	1.12E-02	1/269 (0%)	0/269 (0%)	2/269 (1%)	266/269 (99%)	AMP,ATP,phosphate
Putrescine Degradation III	2.11E00	1.72E-01	2/29 (7%)	0/29 (0%)	3/29 (10%)	24/29 (83%)	NADH,acetyl-coenzyme A,N-acetylputrescine,GABA,NAD+
Lipoate Biosynthesis and Incorporation II	2.08E00	4E-01	1/10 (10%)	0/10 (0%)	3/10 (30%)	6/10 (60%)	AMP,ATP,S-adenosylmethionine,L-methionine
Superpathway of D-myo-inositol (1,4,5)-trisphosphate Metabolism	2.08E00	1.21E-01	1/33 (3%)	0/33 (0%)	3/33 (9%)	29/33 (88%)	ATP,ADP,phosphate,myo-inositol
Morphine Biosynthesis	2.08E00	1.38E-01	2/29 (7%)	0/29 (0%)	2/29 (7%)	25/29 (86%)	NADP,acetyl-coenzyme A,2-oxoglutaric acid,succinic acid
N-acetylglucosamine Degradation II	2.08E00	3.33E-01	1/12 (8%)	0/12 (0%)	3/12 (25%)	8/12 (67%)	ATP,glucosamine-6-phosphate,fructose-6-phosphate,ADP
Calcium Signaling	2.08E00	1.97E-02	2/203 (1%)	0/203 (0%)	2/203 (1%)	199/203 (98%)	ATP,L-glutamic acid,acetylcholine,ADP
Cellular Effects of Sildenafil (Viagra)	1.94E00	3.36E-02	2/149 (1%)	0/149 (0%)	3/149 (2%)	144/149 (97%)	cyclic GMP,AMP,ATP,GMP,L-arginine
eNOS Signaling	1.94E00	3.38E-02	1/148 (1%)	0/148 (0%)	4/148 (3%)	143/148 (97%)	cyclic GMP,citrulline,ATP,acetylcholine,L-arginine
3-phosphoinositide Biosynthesis	1.94E00	2.91E-02	1/172 (1%)	0/172 (0%)	4/172 (2%)	167/172 (97%)	ATP,ADP,5'-CMP,phosphate,myo-inositol
Fatty Acid β-oxidation I	1.94E00	1.14E-01	3/44 (7%)	0/44 (0%)	2/44 (5%)	39/44 (89%)	AMP,ATP,NADH,acetyl-coenzyme A,NAD+
Inhibition of Angiogenesis by TSP1	1.89E00	7.5E-02	0/40 (0%)	0/40 (0%)	3/40 (8%)	37/40 (93%)	cyclic GMP,citrulline,L-arginine
nNOS Signaling in Neurons	1.89E00	5.88E-02	1/51 (2%)	0/51 (0%)	2/51 (4%)	48/51 (94%)	citrulline,L-glutamic acid,L-arginine
nNOS Signaling in Skeletal Muscle Cells	1.89E00	1.15E-01	0/26 (0%)	0/26 (0%)	3/26 (12%)	23/26 (88%)	citrulline,acetylcholine,L-arginine
Trehalose Degradation II (Trehalase)	1.89E00	4.29E-01	2/7 (29%)	0/7 (0%)	1/7 (14%)	4/7 (57%)	ATP,ADP,beta-D-glucose
2-ketoglutarate Dehydrogenase Complex	1.89E00	3.33E-01	2/9 (22%)	0/9 (0%)	1/9 (11%)	6/9 (67%)	NADH,2-oxoglutaric acid,NAD+
Branched-chain α-keto acid Dehydrogenase Complex	1.89E00	3.33E-01	2/9 (22%)	0/9 (0%)	1/9 (11%)	6/9 (67%)	alpha-ketoisovaleric acid,NADH,NAD+
Glutamate Biosynthesis II	1.89E00	4.29E-01	2/7 (29%)	0/7 (0%)	1/7 (14%)	4/7 (57%)	L-glutamic acid,NADP,2-oxoglutaric acid
Glutamate Degradation X	1.89E00	4.29E-01	2/7 (29%)	0/7 (0%)	1/7 (14%)	4/7 (57%)	L-glutamic acid,NADP,2-oxoglutaric acid
GABA Receptor Signaling	1.89E00	5.45E-02	2/55 (4%)	0/55 (0%)	1/55 (2%)	52/55 (95%)	L-glutamic acid,GABA,succinic acid
Mismatch Repair in Eukaryotes	1.88E00	8.33E-02	1/24 (4%)	0/24 (0%)	1/24 (4%)	22/24 (92%)	ATP,ADP
Glutamate Dependent Acid Resistance	1.88E00	5E-01	1/4 (25%)	0/4 (0%)	1/4 (25%)	2/4 (50%)	L-glutamic acid,GABA
GDP-glucose Biosynthesis	1.87E00	2.5E-01	2/16 (13%)	0/16 (0%)	2/16 (13%)	12/16 (75%)	alpha-D-glucose 6-phosphate,ATP,ADP,beta-D-glucose
Tyrosine Degradation I	1.87E00	2.86E-01	1/14 (7%)	0/14 (0%)	3/14 (21%)	10/14 (71%)	L-glutamic acid,2-oxoglutaric acid,acetoacetic acid,L-tyrosine
Stearate Biosynthesis I (Animals)	1.79E00	1.04E-01	3/48 (6%)	0/48 (0%)	2/48 (4%)	43/48 (90%)	AMP,ATP,stearic acid,NADP,palmitic acid
Relaxin Signaling	1.68E00	2.52E-02	1/159 (1%)	0/159 (0%)	3/159 (2%)	155/159 (97%)	cyclic GMP,AMP,ATP,L-arginine
Sphingosine and Sphingosine-1-phosphate Metabolism	1.68E00	1.9E-01	2/21 (10%)	0/21 (0%)	2/21 (10%)	17/21 (81%)	ATP,ADP,NADP,phosphate
Sucrose Degradation V (Mammalian)	1.68E00	2.22E-01	2/18 (11%)	0/18 (0%)	2/18 (11%)	14/18 (78%)	dihydroxyacetone phosphate,ATP,ADP,beta-D-glucose
D-myo-inositol (1,4,5)-Trisphosphate Biosynthesis	1.68E00	1.05E-01	1/38 (3%)	0/38 (0%)	3/38 (8%)	34/38 (89%)	ATP,ADP,5'-CMP,myo-inositol
Tryptophan Degradation X (Mammalian, via Tryptamine)	1.68E00	1.48E-01	3/27 (11%)	0/27 (0%)	1/27 (4%)	23/27 (85%)	NADH,L-tryptophan,NADP,NAD+
Phosphatidylglycerol Biosynthesis II (Non-plastidic)	1.65E00	1.52E-01	1/33 (3%)	0/33 (0%)	4/33 (12%)	28/33 (85%)	dihydroxyacetone phosphate,sn-glycerol-3-phosphate,NADP,5'-CMP,phosphate
Glutathione Redox Reactions I	1.63E00	1.25E-01	1/24 (4%)	0/24 (0%)	2/24 (8%)	21/24 (88%)	glutathione,NADP,glutathione disulfide
Glycogen Degradation III	1.63E00	1.76E-01	1/17 (6%)	0/17 (0%)	2/17 (12%)	14/17 (82%)	alpha-D-glucose 6-phosphate,phosphate,beta-D-glucose
Taurine Biosynthesis	1.63E00	3.33E-01	2/9 (22%)	0/9 (0%)	1/9 (11%)	6/9 (67%)	NADH,taurine,NAD+
Glycogen Degradation II	1.63E00	2E-01	1/15 (7%)	0/15 (0%)	2/15 (13%)	12/15 (80%)	alpha-D-glucose 6-phosphate,phosphate,beta-D-glucose
D-myo-inositol (1,4,5,6)-Tetrakisphosphate Biosynthesis	1.63E00	2.19E-02	1/137 (1%)	0/137 (0%)	2/137 (1%)	134/137 (98%)	ATP,ADP,phosphate
D-myo-inositol (1,3,4)-trisphosphate Biosynthesis	1.63E00	1.2E-01	1/25 (4%)	0/25 (0%)	2/25 (8%)	22/25 (88%)	ATP,ADP,phosphate
D-myo-inositol (3,4,5,6)-tetrakisphosphate Biosynthesis	1.63E00	2.19E-02	1/137 (1%)	0/137 (0%)	2/137 (1%)	134/137 (98%)	ATP,ADP,phosphate
Methionine Salvage II (Mammalian)	1.63E00	3.33E-01	0/9 (0%)	0/9 (0%)	3/9 (33%)	6/9 (67%)	betaine,L-methionine,dimethylglycine
Cysteine Biosynthesis/Homocysteine Degradation	1.63E00	3.75E-01	0/8 (0%)	0/8 (0%)	3/8 (38%)	5/8 (63%)	L-serine,alpha-ketobutyric acid,L-cystathionine
NAD Biosynthesis III	1.63E00	3E-01	3/10 (30%)	0/10 (0%)	0/10 (0%)	7/10 (70%)	ATP,NMN,NAD+
Glutamate Degradation II	1.63E00	3E-01	1/10 (10%)	0/10 (0%)	2/10 (20%)	7/10 (70%)	L-glutamic acid,L-aspartic acid,2-oxoglutaric acid
Antioxidant Action of Vitamin C	1.63E00	2.78E-02	1/108 (1%)	0/108 (0%)	2/108 (2%)	105/108 (97%)	glutathione,NADP,glutathione disulfide
Glycine Biosynthesis II	1.63E00	5E-01	2/6 (33%)	0/6 (0%)	1/6 (17%)	3/6 (50%)	NADH,glycine,NAD+
Acetate Conversion to Acetyl-CoA	1.63E00	2.73E-01	1/11 (9%)	0/11 (0%)	2/11 (18%)	8/11 (73%)	AMP,ATP,acetyl-coenzyme A
Insulin Receptor Signaling	1.63E00	2.07E-02	2/145 (1%)	0/145 (0%)	1/145 (1%)	142/145 (98%)	AMP,ATP,D-glucose
Serotonin and Melatonin Biosynthesis	1.53E00	2.5E-01	0/16 (0%)	0/16 (0%)	4/16 (25%)	12/16 (75%)	S-adenosylhomocysteine,L-tryptophan,acetyl-coenzyme A,S-adenosylmethionine
iNOS Signaling	1.43E00	3.85E-02	0/52 (0%)	0/52 (0%)	2/52 (4%)	50/52 (96%)	citrulline,L-arginine
Asparagine Degradation I	1.43E00	4E-01	1/5 (20%)	0/5 (0%)	1/5 (20%)	3/5 (60%)	L-asparagine,L-aspartic acid
Fatty Acid α-oxidation	1.43E00	9.09E-02	2/22 (9%)	0/22 (0%)	0/22 (0%)	20/22 (91%)	NADH,NAD+
L-serine Degradation	1.43E00	3.33E-01	0/6 (0%)	0/6 (0%)	2/6 (33%)	4/6 (67%)	pyruvic acid,L-serine
Glutamine Degradation I	1.43E00	4E-01	2/5 (40%)	0/5 (0%)	0/5 (0%)	3/5 (60%)	L-glutamic acid,L-glutamine
Uracil Degradation II (Reductive)	1.43E00	2.73E-01	1/11 (9%)	0/11 (0%)	2/11 (18%)	8/11 (73%)	beta-alanine,uracil,NADP
D-myo-inositol-5-phosphate Metabolism	1.43E00	1.94E-02	1/155 (1%)	0/155 (0%)	2/155 (1%)	152/155 (98%)	ATP,ADP,phosphate
Chondroitin and Dermatan Biosynthesis	1.43E00	2.31E-01	1/13 (8%)	0/13 (0%)	2/13 (15%)	10/13 (77%)	chondroitin,UDP,UDP-glucuronic acid
Glycine Cleavage Complex	1.43E00	2E-01	2/15 (13%)	0/15 (0%)	1/15 (7%)	12/15 (80%)	NADH,glycine,NAD+
L-cysteine Degradation III	1.43E00	3.33E-01	1/9 (11%)	0/9 (0%)	2/9 (22%)	6/9 (67%)	pyruvic acid,L-glutamic acid,2-oxoglutaric acid
Methylglyoxal Degradation III	1.43E00	1.76E-01	3/17 (18%)	0/17 (0%)	0/17 (0%)	14/17 (82%)	NADH,NADP,NAD+
Cardiolipin Biosynthesis II	1.43E00	3.33E-01	0/9 (0%)	0/9 (0%)	3/9 (33%)	6/9 (67%)	sn-glycerol-3-phosphate,5'-CMP,phosphate
L-cysteine Degradation I	1.43E00	2.73E-01	1/11 (9%)	0/11 (0%)	2/11 (18%)	8/11 (73%)	pyruvic acid,L-glutamic acid,2-oxoglutaric acid
Vitamin-C Transport	1.43E00	1.36E-01	1/22 (5%)	0/22 (0%)	2/22 (9%)	19/22 (86%)	glutathione,NADP,glutathione disulfide
Glutamate Receptor Signaling	1.43E00	4.35E-02	2/69 (3%)	0/69 (0%)	1/69 (1%)	66/69 (96%)	L-glutamic acid,L-glutamine,glycine
Arsenate Detoxification I (Glutaredoxin)	1.39E00	2E-01	0/20 (0%)	0/20 (0%)	4/20 (20%)	16/20 (80%)	glutathione,S-adenosylhomocysteine,S-adenosylmethionine,glutathione disulfide
Sertoli Cell-Sertoli Cell Junction Signaling	1.26E00	1.55E-02	1/194 (1%)	0/194 (0%)	2/194 (1%)	191/194 (98%)	cyclic GMP,ATP,L-arginine
1D-myo-inositol Hexakisphosphate Biosynthesis II (Mammalian)	1.26E00	1.07E-01	1/28 (4%)	0/28 (0%)	2/28 (7%)	25/28 (89%)	ATP,ADP,phosphate
Methylmalonyl Pathway	1.26E00	2.5E-01	1/12 (8%)	0/12 (0%)	2/12 (17%)	9/12 (75%)	ATP,ADP,phosphate
D-glucuronate Degradation I	1.26E00	2.31E-01	3/13 (23%)	0/13 (0%)	0/13 (0%)	10/13 (77%)	NADH,NADP,NAD+
Methylglyoxal Degradation VI	1.26E00	2.5E-01	2/12 (17%)	0/12 (0%)	1/12 (8%)	9/12 (75%)	pyruvic acid,NADH,NAD+
Maturity Onset Diabetes of Young (MODY) Signaling	1.17E00	6.9E-02	2/29 (7%)	0/29 (0%)	0/29 (0%)	27/29 (93%)	ATP,D-glucose
Antiproliferative Role of Somatostatin Receptor 2	1.17E00	2.94E-02	0/68 (0%)	0/68 (0%)	2/68 (3%)	66/68 (97%)	cyclic GMP,L-arginine
Leptin Signaling in Obesity	1.17E00	2.41E-02	1/83 (1%)	0/83 (0%)	1/83 (1%)	81/83 (98%)	AMP,ATP
Retinoate Biosynthesis I	1.17E00	5.88E-02	2/34 (6%)	0/34 (0%)	0/34 (0%)	32/34 (94%)	NADH,NAD+
Retinoate Biosynthesis II	1.17E00	2.22E-01	2/9 (22%)	0/9 (0%)	0/9 (0%)	7/9 (78%)	NADH,NAD+
Glycine Biosynthesis III	1.17E00	3.33E-01	0/6 (0%)	0/6 (0%)	2/6 (33%)	4/6 (67%)	pyruvic acid,glycine
D-myo-inositol (1,4,5)-trisphosphate Degradation	1.17E00	8.7E-02	0/23 (0%)	0/23 (0%)	2/23 (9%)	21/23 (91%)	phosphate,myo-inositol
Myo-inositol Biosynthesis	1.17E00	2.5E-01	0/8 (0%)	0/8 (0%)	2/8 (25%)	6/8 (75%)	phosphate,myo-inositol
Sorbitol Degradation I	1.17E00	4E-01	2/5 (40%)	0/5 (0%)	0/5 (0%)	3/5 (60%)	NADH,NAD+
Lipoate Salvage and Modification	1.17E00	3.33E-01	1/6 (17%)	0/6 (0%)	1/6 (17%)	4/6 (67%)	AMP,ATP
Glycine Biosynthesis I	1.17E00	3.33E-01	0/6 (0%)	0/6 (0%)	2/6 (33%)	4/6 (67%)	glycine,L-serine
Tyrosine Biosynthesis IV	1.17E00	2.86E-01	0/7 (0%)	0/7 (0%)	2/7 (29%)	5/7 (71%)	L-phenylalanine,L-tyrosine
cAMP-mediated signaling	1.17E00	9.01E-03	1/222 (0%)	0/222 (0%)	1/222 (0%)	220/222 (99%)	AMP,ATP
Dopamine-DARPP32 Feedback in cAMP Signaling	1.17E00	2.22E-02	2/180 (1%)	0/180 (0%)	2/180 (1%)	176/180 (98%)	cyclic GMP,ATP,L-glutamic acid,glycine
Dopamine Degradation	1.17E00	1.14E-01	2/35 (6%)	0/35 (0%)	2/35 (6%)	31/35 (89%)	S-adenosylhomocysteine,NADH,S-adenosylmethionine,NAD+
Type II Diabetes Mellitus Signaling	1.15E00	3.03E-02	2/165 (1%)	0/165 (0%)	3/165 (2%)	160/165 (97%)	ATP,pyruvic acid,glucosamine-6-phosphate,D-glucose,fructose-1,6-diphosphate
Heparan Sulfate Biosynthesis (Late Stages)	1.12E00	5E-02	2/60 (3%)	0/60 (0%)	1/60 (2%)	57/60 (95%)	UDP-N-acetylglucosamine,UDP,UDP-glucuronic acid
Choline Biosynthesis III	1.12E00	1.36E-01	0/22 (0%)	0/22 (0%)	3/22 (14%)	19/22 (86%)	choline,phosphorylcholine,5'-CMP
Galactose Degradation I (Leloir Pathway)	1.12E00	1.88E-01	2/16 (13%)	0/16 (0%)	1/16 (6%)	13/16 (81%)	ATP,ADP,UDP-D-glucose
dTMP De Novo Biosynthesis	1.12E00	2.14E-01	1/14 (7%)	0/14 (0%)	2/14 (14%)	11/14 (79%)	NADP,glycine,L-serine
Ubiquinol-10 Biosynthesis (Eukaryotic)	1.07E00	1.38E-01	1/29 (3%)	0/29 (0%)	3/29 (10%)	25/29 (86%)	S-adenosylhomocysteine,NADP,4-hydroxybenzoic acid,S-adenosylmethionine
Corticotropin Releasing Hormone Signaling	1E00	2.22E-02	1/135 (1%)	0/135 (0%)	2/135 (1%)	132/135 (98%)	cyclic GMP,ATP,L-arginine
P2Y Purigenic Receptor Signaling Pathway	1E00	2.14E-02	1/140 (1%)	0/140 (0%)	2/140 (1%)	137/140 (98%)	ATP,ADP,UDP
Phosphatidylethanolamine Biosynthesis II	1E00	1.67E-01	1/18 (6%)	0/18 (0%)	2/18 (11%)	15/18 (83%)	ATP,ADP,5'-CMP
Pyridoxal 5'-phosphate Salvage Pathway	1E00	4.11E-02	1/73 (1%)	0/73 (0%)	2/73 (3%)	70/73 (96%)	ATP,ADP,pyridoxine
Phospholipases	1E00	4.62E-02	1/65 (2%)	0/65 (0%)	2/65 (3%)	62/65 (95%)	choline,phosphorylcholine,1-acylglycerophosphocholine
Spermine and Spermidine Degradation I	1E00	2.14E-01	0/14 (0%)	0/14 (0%)	3/14 (21%)	11/14 (79%)	spermine,acetyl-coenzyme A,spermidine
Tryptophan Degradation to 2-amino-3-carboxymuconate Semialdehyde	1E00	1.76E-01	1/17 (6%)	0/17 (0%)	2/17 (12%)	14/17 (82%)	kynurenine,L-tryptophan,NADP
Glucocorticoid Biosynthesis	1E00	1.67E-01	3/18 (17%)	0/18 (0%)	0/18 (0%)	15/18 (83%)	NADH,NADP,NAD+
Nicotine Degradation III	9.78E-01	3.03E-02	1/66 (2%)	0/66 (0%)	1/66 (2%)	64/66 (97%)	UDP,UDP-glucuronic acid
Methylglyoxal Degradation I	9.78E-01	1.82E-01	0/11 (0%)	0/11 (0%)	2/11 (18%)	9/11 (82%)	glutathione,pyruvic acid
Trans, trans-farnesyl Diphosphate Biosynthesis	9.78E-01	2.22E-01	0/9 (0%)	0/9 (0%)	2/9 (22%)	7/9 (78%)	geranyl pyrophosphate,farnesyl pyrophosphate
N-acetylglucosamine Degradation I	9.78E-01	2.5E-01	0/8 (0%)	0/8 (0%)	2/8 (25%)	6/8 (75%)	glucosamine-6-phosphate,fructose-6-phosphate
PI3K/AKT Signaling	9.78E-01	1.33E-02	0/150 (0%)	0/150 (0%)	2/150 (1%)	148/150 (99%)	citrulline,L-arginine
Bile Acid Biosynthesis, Neutral Pathway	9.48E-01	1.21E-01	4/58 (7%)	0/58 (0%)	3/58 (5%)	51/58 (88%)	AMP,ATP,NADH,NADP,glycine,taurine,NAD+
Agrin Interactions at Neuromuscular Junction	9.36E-01	1.45E-02	0/69 (0%)	0/69 (0%)	1/69 (1%)	68/69 (99%)	acetylcholine
Superpathway of Inositol Phosphate Compounds	9.31E-01	2.22E-02	1/225 (0%)	0/225 (0%)	4/225 (2%)	220/225 (98%)	ATP,ADP,5'-CMP,phosphate,myo-inositol
Serotonin Degradation	9.07E-01	5.8E-02	3/69 (4%)	0/69 (0%)	1/69 (1%)	65/69 (94%)	NADH,UDP,UDP-glucuronic acid,NAD+
Noradrenaline and Adrenaline Degradation	9.07E-01	8.16E-02	2/49 (4%)	0/49 (0%)	2/49 (4%)	45/49 (92%)	S-adenosylhomocysteine,NADH,S-adenosylmethionine,NAD+
Dolichol and Dolichyl Phosphate Biosynthesis	9.02E-01	2.31E-01	1/13 (8%)	0/13 (0%)	2/13 (15%)	10/13 (77%)	NADP,CDP,farnesyl pyrophosphate
CDP-diacylglycerol Biosynthesis I	9.02E-01	1.11E-01	1/27 (4%)	0/27 (0%)	2/27 (7%)	24/27 (89%)	dihydroxyacetone phosphate,sn-glycerol-3-phosphate,NADP
Coenzyme A Biosynthesis	9.02E-01	2.14E-01	1/14 (7%)	0/14 (0%)	2/14 (14%)	11/14 (79%)	ATP,ADP,5'-CMP
Catecholamine Biosynthesis	9.02E-01	2E-01	0/15 (0%)	0/15 (0%)	3/15 (20%)	12/15 (80%)	S-adenosylhomocysteine,S-adenosylmethionine,L-tyrosine
Triacylglycerol Biosynthesis	9.02E-01	6.52E-02	1/46 (2%)	0/46 (0%)	2/46 (4%)	43/46 (93%)	sn-glycerol-3-phosphate,1-acylglycerophosphocholine,phosphate
Mineralocorticoid Biosynthesis	9.02E-01	1.67E-01	3/18 (17%)	0/18 (0%)	0/18 (0%)	15/18 (83%)	NADH,NADP,NAD+
Pyrimidine Deoxyribonucleotides De Novo Biosynthesis I	8.36E-01	9.76E-02	1/41 (2%)	0/41 (0%)	3/41 (7%)	37/41 (90%)	ATP,ADP,UDP,CDP
Neuroprotective Role of THOP1 in Alzheimer's Disease	8.35E-01	3.64E-02	1/55 (2%)	0/55 (0%)	1/55 (2%)	53/55 (96%)	glutathione,ATP
Fatty Acid Activation	8.35E-01	1.05E-01	1/19 (5%)	0/19 (0%)	1/19 (5%)	17/19 (89%)	AMP,ATP
GDP-L-fucose Biosynthesis II (from L-fucose)	8.35E-01	2.22E-01	1/9 (11%)	0/9 (0%)	1/9 (11%)	7/9 (78%)	ATP,ADP
Sulfate Activation for Sulfonation	8.35E-01	2.5E-01	1/8 (13%)	0/8 (0%)	1/8 (13%)	6/8 (75%)	ATP,ADP
Glycogen Biosynthesis II (from UDP-D-Glucose)	8.35E-01	1.67E-01	1/12 (8%)	0/12 (0%)	1/12 (8%)	10/12 (83%)	UDP,UDP-D-glucose
1D-myo-inositol Hexakisphosphate Biosynthesis V (from Ins(1,3,4)P3)	8.35E-01	2E-01	1/10 (10%)	0/10 (0%)	1/10 (10%)	8/10 (80%)	ATP,ADP
Acetone Degradation I (to Methylglyoxal)	8.35E-01	5.71E-02	1/35 (3%)	0/35 (0%)	1/35 (3%)	33/35 (94%)	NADP,acetoacetic acid
Formaldehyde Oxidation II (Glutathione-dependent)	8.35E-01	2E-01	1/10 (10%)	0/10 (0%)	1/10 (10%)	8/10 (80%)	glutathione,NADP
Androgen Biosynthesis	8.14E-01	1.25E-01	3/24 (13%)	0/24 (0%)	0/24 (0%)	21/24 (88%)	NADH,NADP,NAD+
The Visual Cycle	8.14E-01	1.07E-01	3/28 (11%)	0/28 (0%)	0/28 (0%)	25/28 (89%)	NADH,NADP,NAD+
Pentose Phosphate Pathway	8.14E-01	1.36E-01	1/22 (5%)	0/22 (0%)	2/22 (9%)	19/22 (86%)	D-ribose-5-phosphate,fructose-6-phosphate,NADP
Gap Junction Signaling	7.37E-01	1.7E-02	2/176 (1%)	0/176 (0%)	1/176 (1%)	173/176 (98%)	cyclic GMP,ATP,L-glutamic acid
Heparan Sulfate Biosynthesis	7.37E-01	4.17E-02	2/72 (3%)	0/72 (0%)	1/72 (1%)	69/72 (96%)	UDP-N-acetylglucosamine,UDP,UDP-glucuronic acid
Epoxysqualene Biosynthesis	7.22E-01	2.22E-01	1/9 (11%)	0/9 (0%)	1/9 (11%)	7/9 (78%)	NADP,farnesyl pyrophosphate
γ-linolenate Biosynthesis II (Animals)	7.22E-01	8.33E-02	1/24 (4%)	0/24 (0%)	1/24 (4%)	22/24 (92%)	AMP,ATP
Guanine and Guanosine Salvage I	7.22E-01	2.22E-01	1/9 (11%)	0/9 (0%)	1/9 (11%)	7/9 (78%)	GMP,phosphate
Pentose Phosphate Pathway (Non-oxidative Branch)	7.22E-01	1.54E-01	0/13 (0%)	0/13 (0%)	2/13 (15%)	11/13 (85%)	D-ribose-5-phosphate,fructose-6-phosphate
Phenylethylamine Degradation I	7.22E-01	1.82E-01	2/11 (18%)	0/11 (0%)	0/11 (0%)	9/11 (82%)	NADH,NAD+
Inositol Pyrophosphates Biosynthesis	7.22E-01	1.25E-01	1/16 (6%)	0/16 (0%)	1/16 (6%)	14/16 (88%)	ATP,ADP
Ceramide Degradation	7.22E-01	1.43E-01	1/14 (7%)	0/14 (0%)	1/14 (7%)	12/14 (86%)	ATP,ADP
Xanthine and Xanthosine Salvage	7.22E-01	2.22E-01	0/9 (0%)	0/9 (0%)	2/9 (22%)	7/9 (78%)	phosphate,xanthine
Glycoaminoglycan-protein Linkage Region Biosynthesis	7.22E-01	1.33E-01	1/15 (7%)	0/15 (0%)	1/15 (7%)	13/15 (87%)	UDP,UDP-glucuronic acid
Endothelin-1 Signaling	6.68E-01	1.6E-02	1/187 (1%)	0/187 (0%)	2/187 (1%)	184/187 (98%)	cyclic GMP,ATP,L-arginine
Circadian Rhythm Signaling	6.61E-01	2.7E-02	1/37 (3%)	0/37 (0%)	0/37 (0%)	36/37 (97%)	L-glutamic acid
HIF1α Signaling	6.61E-01	9.17E-03	0/109 (0%)	0/109 (0%)	1/109 (1%)	108/109 (99%)	pyruvic acid
Melanocyte Development and Pigmentation Signaling	6.61E-01	1.08E-02	1/93 (1%)	0/93 (0%)	0/93 (0%)	92/93 (99%)	ATP
Bupropion Degradation	6.61E-01	3.12E-02	0/32 (0%)	0/32 (0%)	1/32 (3%)	31/32 (97%)	glycine
Thioredoxin Pathway	6.61E-01	1.25E-01	1/8 (13%)	0/8 (0%)	0/8 (0%)	7/8 (88%)	NADP
Glutamate Removal from Folates	6.61E-01	3.33E-01	1/3 (33%)	0/3 (0%)	0/3 (0%)	2/3 (67%)	L-glutamic acid
Hypusine Biosynthesis	6.61E-01	2E-01	0/5 (0%)	0/5 (0%)	1/5 (20%)	4/5 (80%)	spermidine
Histamine Biosynthesis	6.61E-01	3.33E-01	0/3 (0%)	0/3 (0%)	1/3 (33%)	2/3 (67%)	L-histidine
Putrescine Biosynthesis III	6.61E-01	2.5E-01	0/4 (0%)	0/4 (0%)	1/4 (25%)	3/4 (75%)	L-ornithine
D-mannose Degradation	6.61E-01	3.33E-01	0/3 (0%)	0/3 (0%)	1/3 (33%)	2/3 (67%)	fructose-6-phosphate
UDP-N-acetyl-D-galactosamine Biosynthesis I	6.61E-01	3.33E-01	1/3 (33%)	0/3 (0%)	0/3 (0%)	2/3 (67%)	UDP-N-acetylglucosamine
Synaptic Long Term Potentiation	6.3E-01	1.59E-02	2/126 (2%)	0/126 (0%)	0/126 (0%)	124/126 (98%)	ATP,L-glutamic acid
CREB Signaling in Neurons	6.3E-01	1.02E-02	2/197 (1%)	0/197 (0%)	0/197 (0%)	195/197 (99%)	ATP,L-glutamic acid
Cardiac β-adrenergic Signaling	6.3E-01	1.3E-02	1/154 (1%)	0/154 (0%)	1/154 (1%)	152/154 (99%)	AMP,ATP
Phototransduction Pathway	6.3E-01	3.08E-02	1/65 (2%)	0/65 (0%)	1/65 (2%)	63/65 (97%)	cyclic GMP,GMP
G-Protein Coupled Receptor Signaling	6.3E-01	7.35E-03	1/272 (0%)	0/272 (0%)	1/272 (0%)	270/272 (99%)	AMP,ATP
Dermatan Sulfate Biosynthesis	6.07E-01	4.29E-02	1/70 (1%)	0/70 (0%)	2/70 (3%)	67/70 (96%)	chondroitin,UDP,UDP-glucuronic acid
Sperm Motility	6.07E-01	2.17E-02	1/138 (1%)	0/138 (0%)	2/138 (1%)	135/138 (98%)	cyclic GMP,AMP,ATP
Chondroitin Sulfate Biosynthesis	5.53E-01	4.35E-02	1/69 (1%)	0/69 (0%)	2/69 (3%)	66/69 (96%)	chondroitin,UDP,UDP-glucuronic acid
Amyotrophic Lateral Sclerosis Signaling	5.53E-01	1.63E-02	2/123 (2%)	0/123 (0%)	0/123 (0%)	121/123 (98%)	L-glutamic acid,L-glutamine
Synaptic Long Term Depression	5.53E-01	1.32E-02	1/152 (1%)	0/152 (0%)	1/152 (1%)	150/152 (99%)	cyclic GMP,L-glutamic acid
Ceramide Biosynthesis	5.53E-01	1.25E-01	1/16 (6%)	0/16 (0%)	1/16 (6%)	14/16 (88%)	NADP,L-serine
S-methyl-5-thio-α-D-ribose 1-phosphate Degradation	5.53E-01	1.33E-01	0/15 (0%)	0/15 (0%)	2/15 (13%)	13/15 (87%)	phosphate,L-methionine
2-amino-3-carboxymuconate Semialdehyde Degradation to Glutaryl-CoA	5.53E-01	1.82E-01	2/11 (18%)	0/11 (0%)	0/11 (0%)	9/11 (82%)	NADH,NAD+
Chondroitin Sulfate Biosynthesis (Late Stages)	5.53E-01	3.77E-02	0/53 (0%)	0/53 (0%)	2/53 (4%)	51/53 (96%)	chondroitin,UDP
Histidine Degradation VI	5.53E-01	1E-01	0/20 (0%)	0/20 (0%)	2/20 (10%)	18/20 (90%)	2-oxoglutaric acid,L-histidine
Molybdenum Cofactor Biosynthesis	5.53E-01	1.25E-01	1/16 (6%)	0/16 (0%)	1/16 (6%)	14/16 (88%)	AMP,ATP
Superpathway of Cholesterol Biosynthesis	5.24E-01	9.52E-02	2/84 (2%)	0/84 (0%)	6/84 (7%)	76/84 (90%)	ATP,geranyl pyrophosphate,acetoacetyl-coenzyme A,ADP,NADP,acetyl-coenzyme A,phosphate,farnesyl pyrophosphate
IL-1 Signaling	5.1E-01	9.35E-03	1/107 (1%)	0/107 (0%)	0/107 (0%)	106/107 (99%)	ATP
Lactose Degradation III	5.1E-01	1.43E-01	1/7 (14%)	0/7 (0%)	0/7 (0%)	6/7 (86%)	beta-D-glucose
Gαi Signaling	5.1E-01	7.52E-03	1/133 (1%)	0/133 (0%)	0/133 (0%)	132/133 (99%)	ATP
Histidine Degradation III	4.88E-01	1.11E-01	1/18 (6%)	0/18 (0%)	1/18 (6%)	16/18 (89%)	L-glutamic acid,L-histidine
Palmitate Biosynthesis I (Animals)	4.88E-01	5.41E-02	1/37 (3%)	0/37 (0%)	1/37 (3%)	35/37 (95%)	NADP,palmitic acid
Melatonin Degradation I	4.32E-01	3.39E-02	1/59 (2%)	0/59 (0%)	1/59 (2%)	57/59 (97%)	UDP,UDP-glucuronic acid
Leukotriene Biosynthesis	4.32E-01	8E-02	0/25 (0%)	0/25 (0%)	2/25 (8%)	23/25 (92%)	glutathione,glycine
Dolichyl-diphosphooligosaccharide Biosynthesis	4.2E-01	7.69E-02	2/39 (5%)	0/39 (0%)	1/39 (3%)	36/39 (92%)	UDP-N-acetylglucosamine,UDP,UDP-D-glucose
Actin Cytoskeleton Signaling	4.1E-01	4.2E-03	0/238 (0%)	0/238 (0%)	1/238 (0%)	237/238 (100%)	acetylcholine
IL-12 Signaling and Production in Macrophages	4.1E-01	6.49E-03	1/154 (1%)	0/154 (0%)	0/154 (0%)	153/154 (99%)	D-glucose
Neuropathic Pain Signaling In Dorsal Horn Neurons	4.1E-01	9.26E-03	1/108 (1%)	0/108 (0%)	0/108 (0%)	107/108 (99%)	L-glutamic acid
CDK5 Signaling	4.1E-01	1.04E-02	1/96 (1%)	0/96 (0%)	0/96 (0%)	95/96 (99%)	ATP
Growth Hormone Signaling	4.1E-01	1.3E-02	1/77 (1%)	0/77 (0%)	0/77 (0%)	76/77 (99%)	D-glucose
L-dopachrome Biosynthesis	4.1E-01	1.67E-01	0/6 (0%)	0/6 (0%)	1/6 (17%)	5/6 (83%)	L-tyrosine
All-trans-decaprenyl Diphosphate Biosynthesis	4.1E-01	1.67E-01	0/6 (0%)	0/6 (0%)	1/6 (17%)	5/6 (83%)	farnesyl pyrophosphate
Geranylgeranyldiphosphate Biosynthesis	4.1E-01	1.25E-01	0/8 (0%)	0/8 (0%)	1/8 (13%)	7/8 (88%)	farnesyl pyrophosphate
L-cysteine Degradation II	4.1E-01	2E-01	0/5 (0%)	0/5 (0%)	1/5 (20%)	4/5 (80%)	pyruvic acid
Phosphatidylethanolamine Biosynthesis III	4.1E-01	2E-01	0/5 (0%)	0/5 (0%)	1/5 (20%)	4/5 (80%)	L-serine
Gαs Signaling	4.1E-01	8.26E-03	1/121 (1%)	0/121 (0%)	0/121 (0%)	120/121 (99%)	ATP
Protein Kinase A Signaling	3.84E-01	5.09E-03	1/393 (0%)	0/393 (0%)	1/393 (0%)	391/393 (99%)	ATP,L-tyrosine
PPARα/RXRα Activation	3.37E-01	5.32E-03	1/188 (1%)	0/188 (0%)	0/188 (0%)	187/188 (99%)	ATP
LXR/RXR Activation	3.37E-01	7.19E-03	0/139 (0%)	0/139 (0%)	1/139 (1%)	138/139 (99%)	acetyl-coenzyme A
Colorectal Cancer Metastasis Signaling	3.37E-01	3.88E-03	1/258 (0%)	0/258 (0%)	0/258 (0%)	257/258 (100%)	ATP
Netrin Signaling	3.37E-01	1.85E-02	0/54 (0%)	0/54 (0%)	1/54 (2%)	53/54 (98%)	cyclic GMP
Dermatan Sulfate Biosynthesis (Late Stages)	3.37E-01	2.17E-02	0/46 (0%)	0/46 (0%)	1/46 (2%)	45/46 (98%)	chondroitin
α-tocopherol Degradation	3.37E-01	1E-01	1/10 (10%)	0/10 (0%)	0/10 (0%)	9/10 (90%)	NADP
Fatty Acid Biosynthesis Initiation II	3.37E-01	1.43E-01	0/7 (0%)	0/7 (0%)	1/7 (14%)	6/7 (86%)	acetyl-coenzyme A
GDP-L-fucose Biosynthesis I (from GDP-D-mannose)	3.37E-01	1.43E-01	1/7 (14%)	0/7 (0%)	0/7 (0%)	6/7 (86%)	NADP
Rapoport-Luebering Glycolytic Shunt	3.37E-01	1.11E-01	0/9 (0%)	0/9 (0%)	1/9 (11%)	8/9 (89%)	phosphate
Dopamine Receptor Signaling	3.05E-01	2.11E-02	1/95 (1%)	0/95 (0%)	1/95 (1%)	93/95 (98%)	ATP,L-tyrosine
Axonal Guidance Signaling	2.82E-01	2.09E-03	0/478 (0%)	0/478 (0%)	1/478 (0%)	477/478 (100%)	cyclic GMP
Huntington's Disease Signaling	2.82E-01	4.1E-03	1/244 (0%)	0/244 (0%)	0/244 (0%)	243/244 (100%)	L-glutamic acid
Melatonin Signaling	2.82E-01	1.28E-02	0/78 (0%)	0/78 (0%)	1/78 (1%)	77/78 (99%)	cyclic GMP
GNRH Signaling	2.82E-01	6.85E-03	1/146 (1%)	0/146 (0%)	0/146 (0%)	145/146 (99%)	ATP
mTOR Signaling	2.82E-01	4.9E-03	0/204 (0%)	0/204 (0%)	1/204 (0%)	203/204 (100%)	AMP
Breast Cancer Regulation by Stathmin1	2.82E-01	4.74E-03	1/211 (0%)	0/211 (0%)	0/211 (0%)	210/211 (100%)	ATP
Pentose Phosphate Pathway (Oxidative Branch)	2.82E-01	1E-01	1/10 (10%)	0/10 (0%)	0/10 (0%)	9/10 (90%)	NADP
1,25-dihydroxyvitamin D3 Biosynthesis	2.82E-01	1E-01	1/10 (10%)	0/10 (0%)	0/10 (0%)	9/10 (90%)	NADP
Thymine Degradation	2.82E-01	9.09E-02	1/11 (9%)	0/11 (0%)	0/11 (0%)	10/11 (91%)	NADP
Sphingomyelin Metabolism	2.82E-01	6.25E-02	0/16 (0%)	0/16 (0%)	1/16 (6%)	15/16 (94%)	phosphorylcholine
Production of Nitric Oxide and Reactive Oxygen Species in Macrophages	2.38E-01	4.72E-03	0/212 (0%)	0/212 (0%)	1/212 (0%)	211/212 (100%)	ADP
Role of NFAT in Cardiac Hypertrophy	2.38E-01	5.03E-03	1/199 (1%)	0/199 (0%)	0/199 (0%)	198/199 (99%)	ATP
Chondroitin Sulfate Degradation (Metazoa)	2.38E-01	4.76E-02	0/21 (0%)	0/21 (0%)	1/21 (5%)	20/21 (95%)	chondroitin
Heme Degradation	2.38E-01	9.09E-02	1/11 (9%)	0/11 (0%)	0/11 (0%)	10/11 (91%)	NADP
Eumelanin Biosynthesis	2.38E-01	9.09E-02	0/11 (0%)	0/11 (0%)	1/11 (9%)	10/11 (91%)	5,6-dihydroxy-2-indolylcarboxylic acid
3-phosphoinositide Degradation	2.38E-01	6.45E-03	0/155 (0%)	0/155 (0%)	1/155 (1%)	154/155 (99%)	phosphate
Pregnenolone Biosynthesis	2.38E-01	7.69E-02	1/13 (8%)	0/13 (0%)	0/13 (0%)	12/13 (92%)	NADP
GDP-mannose Biosynthesis	2.38E-01	7.69E-02	0/13 (0%)	0/13 (0%)	1/13 (8%)	12/13 (92%)	fructose-6-phosphate
CXCR4 Signaling	2.02E-01	5.81E-03	1/172 (1%)	0/172 (0%)	0/172 (0%)	171/172 (99%)	ATP
Molecular Mechanisms of Cancer	2.02E-01	2.63E-03	1/380 (0%)	0/380 (0%)	0/380 (0%)	379/380 (100%)	ATP
Tetrapyrrole Biosynthesis II	2.02E-01	7.69E-02	0/13 (0%)	0/13 (0%)	1/13 (8%)	12/13 (92%)	glycine
Tetrahydrobiopterin Biosynthesis I	2.02E-01	9.09E-02	1/11 (9%)	0/11 (0%)	0/11 (0%)	10/11 (91%)	NADP
Gαq Signaling	2.02E-01	5.95E-03	0/168 (0%)	0/168 (0%)	1/168 (1%)	167/168 (99%)	choline

## Sheet: HCT_116_50nM-NA
© 2000-2013 Ingenuity Systems, Inc. All rights reserved.
Ingenuity Canonical Pathways	-log(p-value)	Ratio	Downregulated	No change	Upregulated	No overlap with dataset	Molecules
Citrulline Biosynthesis	8.68E00	5E-01	2/26 (8%)	0/26 (0%)	11/26 (42%)	13/26 (50%)	carbamoyl phosphate,citrulline,ATP,L-glutamine,ADP,2-oxoglutaric acid,L-glutamic acid,L-proline,NADP,urea,phosphate,L-arginine,L-ornithine
Superpathway of Citrulline Metabolism	8.62E00	3.95E-01	3/38 (8%)	0/38 (0%)	12/38 (32%)	23/38 (61%)	citrulline,carbamoyl phosphate,AMP,ATP,L-glutamine,ADP,2-oxoglutaric acid,L-glutamic acid,L-proline,NADP,phosphate,urea,L-aspartic acid,L-arginine,L-ornithine
tRNA Charging	8.29E00	2.47E-01	4/81 (5%)	0/81 (0%)	16/81 (20%)	61/81 (75%)	ATP,AMP,L-phenylalanine,L-glutamine,L-asparagine,L-tryptophan,glycine,L-methionine,L-histidine,L-valine,L-leucine,L-isoleucine,L-glutamic acid,L-proline,L-threonine,L-serine,L-aspartic acid,L-arginine,L-tyrosine,L-lysine
Superpathway of Methionine Degradation	7.69E00	2.62E-01	1/65 (2%)	0/65 (0%)	16/65 (25%)	48/65 (74%)	ATP,NADH,ADP,betaine,adenosine,2-oxoglutaric acid,L-methionine,alpha-ketobutyric acid,L-cystathionine,NAD+,S-adenosylhomocysteine,pyruvic acid,L-glutamic acid,phosphate,S-adenosylmethionine,L-serine,dimethylglycine
Gluconeogenesis I	7.44E00	2.83E-01	2/46 (4%)	0/46 (0%)	11/46 (24%)	33/46 (72%)	dihydroxyacetone phosphate,AMP,ATP,NADH,L-malic acid,ADP,fructose-1,6-diphosphate,phosphoenolpyruvate,NAD+,pyruvic acid,fructose-6-phosphate,NADP,phosphate
Arginine Biosynthesis IV	7.42E00	5E-01	1/24 (4%)	0/24 (0%)	11/24 (46%)	12/24 (50%)	carbamoyl phosphate,citrulline,AMP,ATP,L-glutamic acid,ADP,NADP,phosphate,L-aspartic acid,2-oxoglutaric acid,L-arginine,L-ornithine
Glycolysis I	7.03E00	2.82E-01	2/39 (5%)	0/39 (0%)	9/39 (23%)	28/39 (72%)	dihydroxyacetone phosphate,AMP,ATP,pyruvic acid,NADH,fructose-6-phosphate,ADP,fructose-1,6-diphosphate,phosphate,phosphoenolpyruvate,NAD+
Urea Cycle	6.67E00	5E-01	1/20 (5%)	0/20 (0%)	9/20 (45%)	10/20 (50%)	carbamoyl phosphate,citrulline,AMP,ATP,ADP,urea,phosphate,L-aspartic acid,L-arginine,L-ornithine
4-hydroxybenzoate Biosynthesis	6.67E00	5E-01	0/20 (0%)	0/20 (0%)	10/20 (50%)	10/20 (50%)	AMP,ATP,NADH,L-glutamic acid,(E)-4-coumaric acid,acetyl-coenzyme A,4-hydroxybenzoic acid,2-oxoglutaric acid,L-tyrosine,NAD+
Leucine Degradation I	6.63E00	4.23E-01	1/26 (4%)	0/26 (0%)	10/26 (38%)	15/26 (58%)	L-leucine,ATP,NADH,L-glutamic acid,alpha-ketoisocaproic acid,ADP,acetyl-coenzyme A,phosphate,2-oxoglutaric acid,acetoacetic acid,NAD+
Glycine Degradation (Creatine Biosynthesis)	6.61E00	7.78E-01	0/9 (0%)	0/9 (0%)	7/9 (78%)	2/9 (22%)	S-adenosylhomocysteine,glycocyamine,glycine,S-adenosylmethionine,L-arginine,L-ornithine,creatine
Lysine Degradation V	6.26E00	3.93E-01	1/28 (4%)	0/28 (0%)	10/28 (36%)	17/28 (61%)	ATP,NADH,L-glutamic acid,ADP,NADP,S-pipecolic acid,phosphate,2-oxoglutaric acid,S-2-amino-hexanedioic acid,L-lysine,NAD+
Pyrimidine Ribonucleotides De Novo Biosynthesis	6.06E00	2.35E-01	3/51 (6%)	0/51 (0%)	9/51 (18%)	39/51 (76%)	orotic acid,carbamoyl phosphate,ATP,L-glutamic acid,L-glutamine,ADP,N-carbamoyl-L-aspartic acid,UDP,5'-CMP,phosphate,CDP,L-aspartic acid
Proline Biosynthesis II (from Arginine)	5.85E00	4.5E-01	1/20 (5%)	0/20 (0%)	8/20 (40%)	11/20 (55%)	carbamoyl phosphate,citrulline,L-glutamic acid,L-proline,NADP,phosphate,2-oxoglutaric acid,L-arginine,L-ornithine
Cysteine Biosynthesis III (mammalia)	5.85E00	2.9E-01	0/31 (0%)	0/31 (0%)	9/31 (29%)	22/31 (71%)	S-adenosylhomocysteine,ATP,adenosine,phosphate,S-adenosylmethionine,L-serine,L-methionine,alpha-ketobutyric acid,L-cystathionine
Purine Nucleotides Degradation II (Aerobic)	5.51E00	2.86E-01	1/35 (3%)	0/35 (0%)	9/35 (26%)	25/35 (71%)	AMP,inosine,NADH,GMP,uric acid,adenosine,phosphate,IMP,xanthine,NAD+
Pyrimidine Ribonucleotides Interconversion	5.48E00	2.16E-01	2/37 (5%)	0/37 (0%)	6/37 (16%)	29/37 (78%)	ATP,L-glutamic acid,L-glutamine,ADP,UDP,5'-CMP,phosphate,CDP
Adenosine Nucleotides Degradation II	5.48E00	3.08E-01	1/26 (4%)	0/26 (0%)	7/26 (27%)	18/26 (69%)	AMP,inosine,NADH,uric acid,adenosine,phosphate,xanthine,NAD+
Histamine Degradation	5.45E00	3.21E-01	0/28 (0%)	0/28 (0%)	9/28 (32%)	19/28 (68%)	imidazole-4-acetic acid,S-adenosylhomocysteine,ATP,NADH,L-glutamic acid,ADP,phosphate,S-adenosylmethionine,NAD+
TCA Cycle II (Eukaryotic)	5.21E00	2.5E-01	0/40 (0%)	0/40 (0%)	10/40 (25%)	30/40 (75%)	ATP,NADH,L-malic acid,ADP,acetyl-coenzyme A,phosphate,2-oxoglutaric acid,citric acid,succinic acid,NAD+
NAD Salvage Pathway II	5.14E00	2.33E-01	0/30 (0%)	0/30 (0%)	7/30 (23%)	23/30 (77%)	AMP,ATP,ADP,NADP,phosphate,NMN,NAD+
Serine Biosynthesis	5.14E00	5.38E-01	0/13 (0%)	0/13 (0%)	7/13 (54%)	6/13 (46%)	NADH,L-glutamic acid,phosphate,L-serine,2-oxoglutaric acid,L-serine-O-phosphate,NAD+
Arginine Degradation I (Arginase Pathway)	5.14E00	5.38E-01	0/13 (0%)	0/13 (0%)	7/13 (54%)	6/13 (46%)	NADH,L-glutamic acid,urea,2-oxoglutaric acid,L-arginine,L-ornithine,NAD+
Purine Nucleotides De Novo Biosynthesis II	5.08E00	3.17E-01	2/41 (5%)	0/41 (0%)	11/41 (27%)	28/41 (68%)	AMP,ATP,NADH,GMP,L-glutamine,ADP,glycine,IMP,NAD+,L-glutamic acid,phosphate,L-aspartic acid,AICAR
Superpathway of Serine and Glycine Biosynthesis I	5.05E00	4.44E-01	0/18 (0%)	0/18 (0%)	8/18 (44%)	10/18 (56%)	NADH,L-glutamic acid,glycine,phosphate,L-serine,2-oxoglutaric acid,L-serine-O-phosphate,NAD+
NAD Phosphorylation and Dephosphorylation	4.86E00	3.53E-01	0/17 (0%)	0/17 (0%)	6/17 (35%)	11/17 (65%)	ATP,NADH,ADP,NADP,phosphate,NAD+
Asparagine Biosynthesis I	4.86E00	7.5E-01	3/8 (38%)	0/8 (0%)	3/8 (38%)	2/8 (25%)	AMP,ATP,L-glutamic acid,L-glutamine,L-asparagine,L-aspartic acid
Citrulline Degradation	4.86E00	6.67E-01	0/9 (0%)	0/9 (0%)	6/9 (67%)	3/9 (33%)	carbamoyl phosphate,citrulline,ATP,ADP,phosphate,L-ornithine
Glutamate Degradation III (via 4-aminobutyrate)	4.86E00	5E-01	0/12 (0%)	0/12 (0%)	6/12 (50%)	6/12 (50%)	NADH,L-glutamic acid,2-oxoglutaric acid,GABA,succinic acid,NAD+
Aspartate Degradation II	4.86E00	4.62E-01	1/13 (8%)	0/13 (0%)	5/13 (38%)	7/13 (54%)	NADH,L-glutamic acid,L-malic acid,L-aspartic acid,2-oxoglutaric acid,NAD+
4-aminobutyrate Degradation I	4.86E00	6E-01	0/10 (0%)	0/10 (0%)	6/10 (60%)	4/10 (40%)	NADH,L-glutamic acid,2-oxoglutaric acid,GABA,succinic acid,NAD+
Spermine Biosynthesis	4.71E00	7.14E-01	1/7 (14%)	0/7 (0%)	4/7 (57%)	2/7 (29%)	spermine,5'-methylthioadenosine,S-adenosylmethionine,S-adenosyl-3-methylthiopropylamine,spermidine
Choline Degradation I	4.71E00	7.14E-01	1/7 (14%)	0/7 (0%)	4/7 (57%)	2/7 (29%)	choline,betaine aldehyde,NADH,betaine,NAD+
Arginine Degradation VI (Arginase 2 Pathway)	4.66E00	4.38E-01	1/16 (6%)	0/16 (0%)	6/16 (38%)	9/16 (56%)	L-glutamic acid,L-proline,NADP,urea,2-oxoglutaric acid,L-arginine,L-ornithine
Oxidative Phosphorylation	4.66E00	6.03E-02	0/116 (0%)	0/116 (0%)	7/116 (6%)	109/116 (94%)	ATP,NADH,ADP,FAD,phosphate,succinic acid,NAD+
Uridine-5'-phosphate Biosynthesis	4.5E00	4.5E-01	2/20 (10%)	0/20 (0%)	7/20 (35%)	11/20 (55%)	orotic acid,carbamoyl phosphate,ATP,L-glutamic acid,L-glutamine,ADP,N-carbamoyl-L-aspartic acid,phosphate,L-aspartic acid
β-alanine Degradation I	4.3E00	6E-01	0/10 (0%)	0/10 (0%)	6/10 (60%)	4/10 (40%)	NADH,L-glutamic acid,beta-alanine,acetyl-coenzyme A,2-oxoglutaric acid,NAD+
Glutathione Biosynthesis	4.3E00	5.45E-01	0/11 (0%)	0/11 (0%)	6/11 (55%)	5/11 (45%)	glutathione,ATP,L-glutamic acid,ADP,glycine,phosphate
Methionine Degradation I (to Homocysteine)	4.3E00	2.5E-01	0/24 (0%)	0/24 (0%)	6/24 (25%)	18/24 (75%)	S-adenosylhomocysteine,ATP,adenosine,phosphate,S-adenosylmethionine,L-methionine
UDP-N-acetyl-D-glucosamine Biosynthesis II	4.27E00	4.12E-01	3/17 (18%)	0/17 (0%)	4/17 (24%)	10/17 (59%)	UDP-N-acetylglucosamine,N-acetyl-D-glucosamine 1-phosphate,glucosamine-6-phosphate,L-glutamic acid,L-glutamine,fructose-6-phosphate,acetyl-coenzyme A
Phenylalanine Degradation IV (Mammalian, via Side Chain)	4.24E00	2.56E-01	2/39 (5%)	0/39 (0%)	8/39 (21%)	29/39 (74%)	AMP,ATP,NADH,L-phenylalanine,L-glutamic acid,L-glutamine,3-phenyllactic acid,glycine,2-oxoglutaric acid,NAD+
UDP-N-acetyl-D-galactosamine Biosynthesis II	4.07E00	3.48E-01	3/23 (13%)	0/23 (0%)	5/23 (22%)	15/23 (65%)	UDP-N-acetylglucosamine,ATP,N-acetyl-D-glucosamine 1-phosphate,glucosamine-6-phosphate,fructose-6-phosphate,ADP,acetyl-coenzyme A,beta-D-glucose
Mitochondrial Dysfunction	4.01E00	4.27E-02	0/211 (0%)	0/211 (0%)	9/211 (4%)	202/211 (96%)	glutathione,ATP,NADH,ADP,FAD,NADP,palmitic acid,glutathione disulfide,NAD+
Folate Transformations I	4.01E00	2.81E-01	0/32 (0%)	0/32 (0%)	9/32 (28%)	23/32 (72%)	ATP,NADH,ADP,NADP,glycine,phosphate,L-serine,L-methionine,NAD+
Glutamine Biosynthesis I	3.97E00	7.14E-01	1/7 (14%)	0/7 (0%)	4/7 (57%)	2/7 (29%)	ATP,L-glutamic acid,L-glutamine,ADP,phosphate
Glucose and Glucose-1-phosphate Degradation	3.93E00	3.33E-01	3/21 (14%)	0/21 (0%)	4/21 (19%)	14/21 (67%)	alpha-D-glucose 6-phosphate,ATP,D-gluconic acid,D-glucose,ADP,phosphate,beta-D-glucose
Lysine Degradation II	3.93E00	3.68E-01	1/19 (5%)	0/19 (0%)	6/19 (32%)	12/19 (63%)	NADH,L-glutamic acid,NADP,2-oxoglutaric acid,S-2-amino-hexanedioic acid,L-lysine,NAD+
Diphthamide Biosynthesis	3.86E00	4.62E-01	0/13 (0%)	0/13 (0%)	6/13 (46%)	7/13 (54%)	S-adenosylhomocysteine,ATP,5'-methylthioadenosine,ADP,phosphate,S-adenosylmethionine
Urate Biosynthesis/Inosine 5'-phosphate Degradation	3.86E00	2.73E-01	0/22 (0%)	0/22 (0%)	6/22 (27%)	16/22 (73%)	NADH,uric acid,phosphate,IMP,xanthine,NAD+
4-hydroxyproline Degradation I	3.86E00	4.29E-01	0/14 (0%)	0/14 (0%)	6/14 (43%)	8/14 (57%)	pyruvic acid,NADH,L-glutamic acid,2-oxoglutaric acid,trans-4-hydroxy-L-proline,NAD+
Ketolysis	3.86E00	3.53E-01	1/17 (6%)	0/17 (0%)	5/17 (29%)	11/17 (65%)	NADH,acetoacetyl-coenzyme A,acetyl-coenzyme A,acetoacetic acid,succinic acid,NAD+
L-glutamine Biosynthesis II (tRNA-dependent)	3.86E00	5.45E-01	1/11 (9%)	0/11 (0%)	5/11 (45%)	5/11 (45%)	AMP,ATP,L-glutamic acid,L-glutamine,ADP,phosphate
Glycerol-3-phosphate Shuttle	3.76E00	5E-01	0/8 (0%)	0/8 (0%)	4/8 (50%)	4/8 (50%)	dihydroxyacetone phosphate,sn-glycerol-3-phosphate,NADH,NAD+
Adenine and Adenosine Salvage VI	3.76E00	8E-01	0/5 (0%)	0/5 (0%)	4/5 (80%)	1/5 (20%)	AMP,ATP,ADP,adenosine
γ-glutamyl Cycle	3.64E00	2.59E-01	1/27 (4%)	0/27 (0%)	6/27 (22%)	20/27 (74%)	glutathione,ATP,L-glutamic acid,ADP,pyrrolidonecarboxylic acid,glycine,phosphate
Glycine Betaine Degradation	3.64E00	3.04E-01	1/23 (4%)	0/23 (0%)	6/23 (26%)	16/23 (70%)	pyruvic acid,sarcosine,glycine,betaine,L-serine,L-methionine,dimethylglycine
Nitric Oxide Signaling in the Cardiovascular System	3.64E00	5.93E-02	1/118 (1%)	0/118 (0%)	6/118 (5%)	111/118 (94%)	cyclic GMP,citrulline,AMP,acetylcholine,urea,L-arginine,L-ornithine
Salvage Pathways of Pyrimidine Ribonucleotides	3.58E00	7.27E-02	1/110 (1%)	0/110 (0%)	7/110 (6%)	102/110 (93%)	cytidine,ATP,ADP,uracil,5'-CMP,phosphate,CDP,cytosine
Proline Biosynthesis I	3.51E00	4.29E-01	1/14 (7%)	0/14 (0%)	5/14 (36%)	8/14 (57%)	ATP,L-glutamic acid,L-proline,ADP,NADP,phosphate
Guanosine Nucleotides Degradation III	3.51E00	2.73E-01	0/22 (0%)	0/22 (0%)	6/22 (27%)	16/22 (73%)	NADH,GMP,uric acid,phosphate,xanthine,NAD+
Acetyl-CoA Biosynthesis III (from Citrate)	3.47E00	6.25E-01	0/8 (0%)	0/8 (0%)	5/8 (63%)	3/8 (38%)	ATP,ADP,acetyl-coenzyme A,phosphate,citric acid
Threonine Degradation II	3.47E00	6.25E-01	0/8 (0%)	0/8 (0%)	5/8 (63%)	3/8 (38%)	NADH,L-threonine,acetyl-coenzyme A,glycine,NAD+
Superpathway of Geranylgeranyldiphosphate Biosynthesis I (via Mevalonate)	3.37E00	2.35E-01	1/34 (3%)	0/34 (0%)	7/34 (21%)	26/34 (76%)	ATP,geranyl pyrophosphate,acetoacetyl-coenzyme A,ADP,NADP,acetyl-coenzyme A,phosphate,farnesyl pyrophosphate
L-DOPA Degradation	3.21E00	4.62E-01	0/13 (0%)	0/13 (0%)	6/13 (46%)	7/13 (54%)	S-adenosylhomocysteine,NADH,L-glutamic acid,S-adenosylmethionine,2-oxoglutaric acid,NAD+
Citrulline-Nitric Oxide Cycle	3.21E00	3.75E-01	1/16 (6%)	0/16 (0%)	5/16 (31%)	10/16 (63%)	citrulline,AMP,ATP,NADP,L-aspartic acid,L-arginine
NAD biosynthesis II (from tryptophan)	3.18E00	2.42E-01	1/33 (3%)	0/33 (0%)	7/33 (21%)	25/33 (76%)	AMP,ATP,L-glutamic acid,L-glutamine,kynurenine,L-tryptophan,NADP,NAD+
AMPK Signaling	3.16E00	3.95E-02	1/177 (1%)	0/177 (0%)	6/177 (3%)	170/177 (96%)	carnitine,AMP,acetylcholine,ADP,acetyl-coenzyme A,AICAR,creatine
Isoleucine Degradation I	3.16E00	2.41E-01	0/29 (0%)	0/29 (0%)	7/29 (24%)	22/29 (76%)	L-isoleucine,NADH,L-glutamic acid,FAD,acetyl-coenzyme A,2-oxoglutaric acid,NAD+
UDP-D-xylose and UDP-D-glucuronate Biosynthesis	3.1E00	5.71E-01	0/7 (0%)	0/7 (0%)	4/7 (57%)	3/7 (43%)	NADH,UDP-glucuronic acid,UDP-D-glucose,NAD+
NADH Repair	3.1E00	4.44E-01	0/9 (0%)	0/9 (0%)	4/9 (44%)	5/9 (56%)	ATP,NADH,ADP,phosphate
Proline Degradation	3.1E00	5.71E-01	1/7 (14%)	0/7 (0%)	3/7 (43%)	3/7 (43%)	NADH,L-glutamic acid,L-proline,NAD+
Acetyl-CoA Biosynthesis I (Pyruvate Dehydrogenase Complex)	3.1E00	3.64E-01	0/11 (0%)	0/11 (0%)	4/11 (36%)	7/11 (64%)	pyruvic acid,NADH,acetyl-coenzyme A,NAD+
Spermidine Biosynthesis I	3.1E00	5E-01	0/8 (0%)	0/8 (0%)	4/8 (50%)	4/8 (50%)	5'-methylthioadenosine,S-adenosylmethionine,S-adenosyl-3-methylthiopropylamine,spermidine
S-adenosyl-L-methionine Biosynthesis	3.1E00	5E-01	0/8 (0%)	0/8 (0%)	4/8 (50%)	4/8 (50%)	ATP,phosphate,S-adenosylmethionine,L-methionine
Ketogenesis	3.09E00	2.5E-01	1/20 (5%)	0/20 (0%)	4/20 (20%)	15/20 (75%)	NADH,acetoacetyl-coenzyme A,acetyl-coenzyme A,acetoacetic acid,NAD+
Ascorbate Recycling (Cytosolic)	3.09E00	3.85E-01	0/13 (0%)	0/13 (0%)	5/13 (38%)	8/13 (62%)	glutathione,NADH,NADP,glutathione disulfide,NAD+
CMP-N-acetylneuraminate Biosynthesis I (Eukaryotes)	2.95E00	3.33E-01	0/18 (0%)	0/18 (0%)	6/18 (33%)	12/18 (67%)	UDP-N-acetylglucosamine,ATP,ADP,UDP,phosphate,phosphoenolpyruvate
Purine Ribonucleosides Degradation to Ribose-1-phosphate	2.95E00	3.33E-01	1/18 (6%)	0/18 (0%)	5/18 (28%)	12/18 (67%)	D-ribose-5-phosphate,inosine,adenosine,phosphate,adenine,xanthine
2-oxobutanoate Degradation I	2.95E00	3.53E-01	0/17 (0%)	0/17 (0%)	6/17 (35%)	11/17 (65%)	ATP,NADH,ADP,phosphate,alpha-ketobutyric acid,NAD+
Salvage Pathways of Pyrimidine Deoxyribonucleotides	2.95E00	3E-01	1/20 (5%)	0/20 (0%)	5/20 (25%)	14/20 (70%)	thymidine,ATP,ADP,uracil,phosphate,deoxyuridine
Oxidative Ethanol Degradation III	2.95E00	1.54E-01	0/39 (0%)	0/39 (0%)	6/39 (15%)	33/39 (85%)	AMP,ATP,NADH,NADP,acetyl-coenzyme A,NAD+
(S)-reticuline Biosynthesis II	2.78E00	3.57E-01	0/14 (0%)	0/14 (0%)	5/14 (36%)	9/14 (64%)	S-adenosylhomocysteine,L-glutamic acid,S-adenosylmethionine,2-oxoglutaric acid,L-tyrosine
Biotin-carboxyl Carrier Protein Assembly	2.78E00	3.33E-01	0/15 (0%)	0/15 (0%)	5/15 (33%)	10/15 (67%)	AMP,ATP,ADP,acetyl-coenzyme A,phosphate
Valine Degradation I	2.76E00	2E-01	0/35 (0%)	0/35 (0%)	7/35 (20%)	28/35 (80%)	L-valine,alpha-ketoisovaleric acid,NADH,L-glutamic acid,FAD,2-oxoglutaric acid,NAD+
Inosine-5'-phosphate Biosynthesis II	2.73E00	3.75E-01	1/16 (6%)	0/16 (0%)	5/16 (31%)	10/16 (63%)	ATP,ADP,phosphate,L-aspartic acid,IMP,AICAR
Folate Polyglutamylation	2.73E00	3.33E-01	0/18 (0%)	0/18 (0%)	6/18 (33%)	12/18 (67%)	ATP,L-glutamic acid,ADP,glycine,phosphate,L-serine
Colanic Acid Building Blocks Biosynthesis	2.68E00	2.22E-01	1/36 (3%)	0/36 (0%)	7/36 (19%)	28/36 (78%)	ATP,NADH,fructose-6-phosphate,ADP,NADP,UDP-glucuronic acid,UDP-D-glucose,NAD+
NAD Salvage Pathway III	2.67E00	3.64E-01	0/11 (0%)	0/11 (0%)	4/11 (36%)	7/11 (64%)	ATP,ADP,NMN,NAD+
Flavin Biosynthesis IV (Mammalian)	2.67E00	5E-01	0/8 (0%)	0/8 (0%)	4/8 (50%)	4/8 (50%)	ATP,ADP,FAD,riboflavin
Mevalonate Pathway I	2.53E00	2.31E-01	1/26 (4%)	0/26 (0%)	5/26 (19%)	20/26 (77%)	ATP,acetoacetyl-coenzyme A,ADP,NADP,acetyl-coenzyme A,phosphate
L-carnitine Biosynthesis	2.52E00	3.85E-01	0/13 (0%)	0/13 (0%)	5/13 (38%)	8/13 (62%)	NADH,glycine,2-oxoglutaric acid,succinic acid,NAD+
NAD Biosynthesis from 2-amino-3-carboxymuconate Semialdehyde	2.52E00	2.94E-01	1/17 (6%)	0/17 (0%)	4/17 (24%)	12/17 (71%)	AMP,ATP,L-glutamic acid,L-glutamine,NAD+
Phosphatidylcholine Biosynthesis I	2.52E00	2.94E-01	1/17 (6%)	0/17 (0%)	4/17 (24%)	12/17 (71%)	choline,ATP,phosphorylcholine,ADP,5'-CMP
Nicotine Degradation II	2.52E00	6.67E-02	0/75 (0%)	0/75 (0%)	5/75 (7%)	70/75 (93%)	S-adenosylhomocysteine,NADP,UDP,UDP-glucuronic acid,S-adenosylmethionine
Selenocysteine Biosynthesis II (Archaea and Eukaryotes)	2.52E00	2.94E-01	0/17 (0%)	0/17 (0%)	5/17 (29%)	12/17 (71%)	AMP,ATP,ADP,phosphate,L-serine
Adenine and Adenosine Salvage III	2.52E00	3.12E-01	1/16 (6%)	0/16 (0%)	4/16 (25%)	11/16 (69%)	inosine,adenosine,phosphate,IMP,adenine
Ethanol Degradation II	2.52E00	1.25E-01	0/40 (0%)	0/40 (0%)	5/40 (13%)	35/40 (88%)	AMP,ATP,NADH,acetyl-coenzyme A,NAD+
5-aminoimidazole Ribonucleotide Biosynthesis I	2.35E00	3.33E-01	1/18 (6%)	0/18 (0%)	5/18 (28%)	12/18 (67%)	ATP,L-glutamic acid,L-glutamine,ADP,glycine,phosphate
tRNA Splicing	2.34E00	8.7E-02	0/46 (0%)	0/46 (0%)	4/46 (9%)	42/46 (91%)	AMP,ATP,phosphate,NAD+
Glycerol Degradation I	2.34E00	3.33E-01	0/12 (0%)	0/12 (0%)	4/12 (33%)	8/12 (67%)	dihydroxyacetone phosphate,ATP,sn-glycerol-3-phosphate,ADP
Adenine and Adenosine Salvage I	2.34E00	4.44E-01	0/9 (0%)	0/9 (0%)	4/9 (44%)	5/9 (56%)	AMP,adenosine,phosphate,adenine
Phenylalanine Degradation I (Aerobic)	2.34E00	3.64E-01	0/11 (0%)	0/11 (0%)	4/11 (36%)	7/11 (64%)	NADH,L-phenylalanine,L-tyrosine,NAD+
Glutaryl-CoA Degradation	2.3E00	2.17E-01	1/23 (4%)	0/23 (0%)	4/23 (17%)	18/23 (78%)	NADH,acetoacetyl-coenzyme A,FAD,acetyl-coenzyme A,NAD+
Glutathione-mediated Detoxification	2.3E00	1.28E-01	0/39 (0%)	0/39 (0%)	5/39 (13%)	34/39 (87%)	glutathione,pyruvic acid,L-glutamic acid,acetyl-coenzyme A,glycine
Ethanol Degradation IV	2.3E00	1.79E-01	0/28 (0%)	0/28 (0%)	5/28 (18%)	23/28 (82%)	AMP,ATP,NADH,acetyl-coenzyme A,NAD+
Tryptophan Degradation III (Eukaryotic)	2.29E00	1.74E-01	1/46 (2%)	0/46 (0%)	7/46 (15%)	38/46 (83%)	NADH,kynurenine,acetoacetyl-coenzyme A,L-tryptophan,FAD,NADP,acetyl-coenzyme A,NAD+
Creatine-phosphate Biosynthesis	2.25E00	3.75E-01	0/8 (0%)	0/8 (0%)	3/8 (38%)	5/8 (63%)	ATP,ADP,creatine
Pyruvate Fermentation to Lactate	2.25E00	3.33E-01	0/9 (0%)	0/9 (0%)	3/9 (33%)	6/9 (67%)	pyruvic acid,NADH,NAD+
PRPP Biosynthesis I	2.25E00	4.29E-01	0/7 (0%)	0/7 (0%)	3/7 (43%)	4/7 (57%)	D-ribose-5-phosphate,AMP,ATP
S-methyl-5'-thioadenosine Degradation II	2.25E00	6E-01	0/5 (0%)	0/5 (0%)	3/5 (60%)	2/5 (40%)	5'-methylthioadenosine,phosphate,adenine
Alanine Degradation III	2.25E00	5E-01	0/6 (0%)	0/6 (0%)	3/6 (50%)	3/6 (50%)	pyruvic acid,L-glutamic acid,2-oxoglutaric acid
Thiamin Salvage III	2.25E00	6E-01	0/5 (0%)	0/5 (0%)	3/5 (60%)	2/5 (40%)	thiamine,AMP,ATP
Calcium Transport I	2.25E00	2.31E-01	0/13 (0%)	0/13 (0%)	3/13 (23%)	10/13 (77%)	ATP,ADP,phosphate
Alanine Biosynthesis II	2.25E00	5E-01	0/6 (0%)	0/6 (0%)	3/6 (50%)	3/6 (50%)	pyruvic acid,L-glutamic acid,2-oxoglutaric acid
Glutathione Redox Reactions II	2.25E00	4.29E-01	0/7 (0%)	0/7 (0%)	3/7 (43%)	4/7 (57%)	glutathione,NADP,glutathione disulfide
4-hydroxyphenylpyruvate Biosynthesis	2.25E00	6E-01	0/5 (0%)	0/5 (0%)	3/5 (60%)	2/5 (40%)	L-glutamic acid,2-oxoglutaric acid,L-tyrosine
Aspartate Biosynthesis	2.25E00	4.29E-01	1/7 (14%)	0/7 (0%)	2/7 (29%)	4/7 (57%)	L-glutamic acid,L-aspartic acid,2-oxoglutaric acid
Protein Ubiquitination Pathway	2.25E00	1.12E-02	0/269 (0%)	0/269 (0%)	3/269 (1%)	266/269 (99%)	AMP,ATP,phosphate
Putrescine Degradation III	2.11E00	1.72E-01	0/29 (0%)	0/29 (0%)	5/29 (17%)	24/29 (83%)	NADH,acetyl-coenzyme A,N-acetylputrescine,GABA,NAD+
Lipoate Biosynthesis and Incorporation II	2.08E00	4E-01	0/10 (0%)	0/10 (0%)	4/10 (40%)	6/10 (60%)	AMP,ATP,S-adenosylmethionine,L-methionine
Superpathway of D-myo-inositol (1,4,5)-trisphosphate Metabolism	2.08E00	1.21E-01	0/33 (0%)	0/33 (0%)	4/33 (12%)	29/33 (88%)	ATP,ADP,phosphate,myo-inositol
Morphine Biosynthesis	2.08E00	1.38E-01	0/29 (0%)	0/29 (0%)	4/29 (14%)	25/29 (86%)	NADP,acetyl-coenzyme A,2-oxoglutaric acid,succinic acid
N-acetylglucosamine Degradation II	2.08E00	3.33E-01	2/12 (17%)	0/12 (0%)	2/12 (17%)	8/12 (67%)	ATP,glucosamine-6-phosphate,fructose-6-phosphate,ADP
Calcium Signaling	2.08E00	1.97E-02	1/203 (0%)	0/203 (0%)	3/203 (1%)	199/203 (98%)	ATP,L-glutamic acid,acetylcholine,ADP
Cellular Effects of Sildenafil (Viagra)	1.94E00	3.36E-02	0/149 (0%)	0/149 (0%)	5/149 (3%)	144/149 (97%)	cyclic GMP,AMP,ATP,GMP,L-arginine
eNOS Signaling	1.94E00	3.38E-02	1/148 (1%)	0/148 (0%)	4/148 (3%)	143/148 (97%)	cyclic GMP,citrulline,ATP,acetylcholine,L-arginine
3-phosphoinositide Biosynthesis	1.94E00	2.91E-02	0/172 (0%)	0/172 (0%)	5/172 (3%)	167/172 (97%)	ATP,ADP,5'-CMP,phosphate,myo-inositol
Fatty Acid β-oxidation I	1.94E00	1.14E-01	0/44 (0%)	0/44 (0%)	5/44 (11%)	39/44 (89%)	AMP,ATP,NADH,acetyl-coenzyme A,NAD+
Inhibition of Angiogenesis by TSP1	1.89E00	7.5E-02	0/40 (0%)	0/40 (0%)	3/40 (8%)	37/40 (93%)	cyclic GMP,citrulline,L-arginine
nNOS Signaling in Neurons	1.89E00	5.88E-02	0/51 (0%)	0/51 (0%)	3/51 (6%)	48/51 (94%)	citrulline,L-glutamic acid,L-arginine
nNOS Signaling in Skeletal Muscle Cells	1.89E00	1.15E-01	1/26 (4%)	0/26 (0%)	2/26 (8%)	23/26 (88%)	citrulline,acetylcholine,L-arginine
Trehalose Degradation II (Trehalase)	1.89E00	4.29E-01	1/7 (14%)	0/7 (0%)	2/7 (29%)	4/7 (57%)	ATP,ADP,beta-D-glucose
2-ketoglutarate Dehydrogenase Complex	1.89E00	3.33E-01	0/9 (0%)	0/9 (0%)	3/9 (33%)	6/9 (67%)	NADH,2-oxoglutaric acid,NAD+
Branched-chain α-keto acid Dehydrogenase Complex	1.89E00	3.33E-01	0/9 (0%)	0/9 (0%)	3/9 (33%)	6/9 (67%)	alpha-ketoisovaleric acid,NADH,NAD+
Glutamate Biosynthesis II	1.89E00	4.29E-01	0/7 (0%)	0/7 (0%)	3/7 (43%)	4/7 (57%)	L-glutamic acid,NADP,2-oxoglutaric acid
Glutamate Degradation X	1.89E00	4.29E-01	0/7 (0%)	0/7 (0%)	3/7 (43%)	4/7 (57%)	L-glutamic acid,NADP,2-oxoglutaric acid
GABA Receptor Signaling	1.89E00	5.45E-02	0/55 (0%)	0/55 (0%)	3/55 (5%)	52/55 (95%)	L-glutamic acid,GABA,succinic acid
Mismatch Repair in Eukaryotes	1.88E00	8.33E-02	0/24 (0%)	0/24 (0%)	2/24 (8%)	22/24 (92%)	ATP,ADP
Glutamate Dependent Acid Resistance	1.88E00	5E-01	0/4 (0%)	0/4 (0%)	2/4 (50%)	2/4 (50%)	L-glutamic acid,GABA
GDP-glucose Biosynthesis	1.87E00	2.5E-01	2/16 (13%)	0/16 (0%)	2/16 (13%)	12/16 (75%)	alpha-D-glucose 6-phosphate,ATP,ADP,beta-D-glucose
Tyrosine Degradation I	1.87E00	2.86E-01	0/14 (0%)	0/14 (0%)	4/14 (29%)	10/14 (71%)	L-glutamic acid,2-oxoglutaric acid,acetoacetic acid,L-tyrosine
Stearate Biosynthesis I (Animals)	1.79E00	1.04E-01	0/48 (0%)	0/48 (0%)	5/48 (10%)	43/48 (90%)	AMP,ATP,stearic acid,NADP,palmitic acid
Relaxin Signaling	1.68E00	2.52E-02	0/159 (0%)	0/159 (0%)	4/159 (3%)	155/159 (97%)	cyclic GMP,AMP,ATP,L-arginine
Sphingosine and Sphingosine-1-phosphate Metabolism	1.68E00	1.9E-01	0/21 (0%)	0/21 (0%)	4/21 (19%)	17/21 (81%)	ATP,ADP,NADP,phosphate
Sucrose Degradation V (Mammalian)	1.68E00	2.22E-01	1/18 (6%)	0/18 (0%)	3/18 (17%)	14/18 (78%)	dihydroxyacetone phosphate,ATP,ADP,beta-D-glucose
D-myo-inositol (1,4,5)-Trisphosphate Biosynthesis	1.68E00	1.05E-01	0/38 (0%)	0/38 (0%)	4/38 (11%)	34/38 (89%)	ATP,ADP,5'-CMP,myo-inositol
Tryptophan Degradation X (Mammalian, via Tryptamine)	1.68E00	1.48E-01	0/27 (0%)	0/27 (0%)	4/27 (15%)	23/27 (85%)	NADH,L-tryptophan,NADP,NAD+
Phosphatidylglycerol Biosynthesis II (Non-plastidic)	1.65E00	1.52E-01	0/33 (0%)	0/33 (0%)	5/33 (15%)	28/33 (85%)	dihydroxyacetone phosphate,sn-glycerol-3-phosphate,NADP,5'-CMP,phosphate
Glutathione Redox Reactions I	1.63E00	1.25E-01	0/24 (0%)	0/24 (0%)	3/24 (13%)	21/24 (88%)	glutathione,NADP,glutathione disulfide
Glycogen Degradation III	1.63E00	1.76E-01	2/17 (12%)	0/17 (0%)	1/17 (6%)	14/17 (82%)	alpha-D-glucose 6-phosphate,phosphate,beta-D-glucose
Taurine Biosynthesis	1.63E00	3.33E-01	0/9 (0%)	0/9 (0%)	3/9 (33%)	6/9 (67%)	NADH,taurine,NAD+
Glycogen Degradation II	1.63E00	2E-01	2/15 (13%)	0/15 (0%)	1/15 (7%)	12/15 (80%)	alpha-D-glucose 6-phosphate,phosphate,beta-D-glucose
D-myo-inositol (1,4,5,6)-Tetrakisphosphate Biosynthesis	1.63E00	2.19E-02	0/137 (0%)	0/137 (0%)	3/137 (2%)	134/137 (98%)	ATP,ADP,phosphate
D-myo-inositol (1,3,4)-trisphosphate Biosynthesis	1.63E00	1.2E-01	0/25 (0%)	0/25 (0%)	3/25 (12%)	22/25 (88%)	ATP,ADP,phosphate
D-myo-inositol (3,4,5,6)-tetrakisphosphate Biosynthesis	1.63E00	2.19E-02	0/137 (0%)	0/137 (0%)	3/137 (2%)	134/137 (98%)	ATP,ADP,phosphate
Methionine Salvage II (Mammalian)	1.63E00	3.33E-01	1/9 (11%)	0/9 (0%)	2/9 (22%)	6/9 (67%)	betaine,L-methionine,dimethylglycine
Cysteine Biosynthesis/Homocysteine Degradation	1.63E00	3.75E-01	0/8 (0%)	0/8 (0%)	3/8 (38%)	5/8 (63%)	L-serine,alpha-ketobutyric acid,L-cystathionine
NAD Biosynthesis III	1.63E00	3E-01	0/10 (0%)	0/10 (0%)	3/10 (30%)	7/10 (70%)	ATP,NMN,NAD+
Glutamate Degradation II	1.63E00	3E-01	1/10 (10%)	0/10 (0%)	2/10 (20%)	7/10 (70%)	L-glutamic acid,L-aspartic acid,2-oxoglutaric acid
Antioxidant Action of Vitamin C	1.63E00	2.78E-02	0/108 (0%)	0/108 (0%)	3/108 (3%)	105/108 (97%)	glutathione,NADP,glutathione disulfide
Glycine Biosynthesis II	1.63E00	5E-01	0/6 (0%)	0/6 (0%)	3/6 (50%)	3/6 (50%)	NADH,glycine,NAD+
Acetate Conversion to Acetyl-CoA	1.63E00	2.73E-01	0/11 (0%)	0/11 (0%)	3/11 (27%)	8/11 (73%)	AMP,ATP,acetyl-coenzyme A
Insulin Receptor Signaling	1.63E00	2.07E-02	0/145 (0%)	0/145 (0%)	3/145 (2%)	142/145 (98%)	AMP,ATP,D-glucose
Serotonin and Melatonin Biosynthesis	1.53E00	2.5E-01	0/16 (0%)	0/16 (0%)	4/16 (25%)	12/16 (75%)	S-adenosylhomocysteine,L-tryptophan,acetyl-coenzyme A,S-adenosylmethionine
iNOS Signaling	1.43E00	3.85E-02	0/52 (0%)	0/52 (0%)	2/52 (4%)	50/52 (96%)	citrulline,L-arginine
Asparagine Degradation I	1.43E00	4E-01	2/5 (40%)	0/5 (0%)	0/5 (0%)	3/5 (60%)	L-asparagine,L-aspartic acid
Fatty Acid α-oxidation	1.43E00	9.09E-02	0/22 (0%)	0/22 (0%)	2/22 (9%)	20/22 (91%)	NADH,NAD+
L-serine Degradation	1.43E00	3.33E-01	0/6 (0%)	0/6 (0%)	2/6 (33%)	4/6 (67%)	pyruvic acid,L-serine
Glutamine Degradation I	1.43E00	4E-01	1/5 (20%)	0/5 (0%)	1/5 (20%)	3/5 (60%)	L-glutamic acid,L-glutamine
Uracil Degradation II (Reductive)	1.43E00	2.73E-01	0/11 (0%)	0/11 (0%)	3/11 (27%)	8/11 (73%)	beta-alanine,uracil,NADP
D-myo-inositol-5-phosphate Metabolism	1.43E00	1.94E-02	0/155 (0%)	0/155 (0%)	3/155 (2%)	152/155 (98%)	ATP,ADP,phosphate
Chondroitin and Dermatan Biosynthesis	1.43E00	2.31E-01	0/13 (0%)	0/13 (0%)	3/13 (23%)	10/13 (77%)	chondroitin,UDP,UDP-glucuronic acid
Glycine Cleavage Complex	1.43E00	2E-01	0/15 (0%)	0/15 (0%)	3/15 (20%)	12/15 (80%)	NADH,glycine,NAD+
L-cysteine Degradation III	1.43E00	3.33E-01	0/9 (0%)	0/9 (0%)	3/9 (33%)	6/9 (67%)	pyruvic acid,L-glutamic acid,2-oxoglutaric acid
Methylglyoxal Degradation III	1.43E00	1.76E-01	0/17 (0%)	0/17 (0%)	3/17 (18%)	14/17 (82%)	NADH,NADP,NAD+
Cardiolipin Biosynthesis II	1.43E00	3.33E-01	0/9 (0%)	0/9 (0%)	3/9 (33%)	6/9 (67%)	sn-glycerol-3-phosphate,5'-CMP,phosphate
L-cysteine Degradation I	1.43E00	2.73E-01	0/11 (0%)	0/11 (0%)	3/11 (27%)	8/11 (73%)	pyruvic acid,L-glutamic acid,2-oxoglutaric acid
Vitamin-C Transport	1.43E00	1.36E-01	0/22 (0%)	0/22 (0%)	3/22 (14%)	19/22 (86%)	glutathione,NADP,glutathione disulfide
Glutamate Receptor Signaling	1.43E00	4.35E-02	1/69 (1%)	0/69 (0%)	2/69 (3%)	66/69 (96%)	L-glutamic acid,L-glutamine,glycine
Arsenate Detoxification I (Glutaredoxin)	1.39E00	2E-01	0/20 (0%)	0/20 (0%)	4/20 (20%)	16/20 (80%)	glutathione,S-adenosylhomocysteine,S-adenosylmethionine,glutathione disulfide
Bile Acid Biosynthesis, Neutral Pathway	1.32E00	1.38E-01	0/58 (0%)	0/58 (0%)	8/58 (14%)	50/58 (86%)	cholesterol,AMP,ATP,NADH,NADP,glycine,taurine,NAD+
Sertoli Cell-Sertoli Cell Junction Signaling	1.26E00	1.55E-02	0/194 (0%)	0/194 (0%)	3/194 (2%)	191/194 (98%)	cyclic GMP,ATP,L-arginine
1D-myo-inositol Hexakisphosphate Biosynthesis II (Mammalian)	1.26E00	1.07E-01	0/28 (0%)	0/28 (0%)	3/28 (11%)	25/28 (89%)	ATP,ADP,phosphate
Methylmalonyl Pathway	1.26E00	2.5E-01	0/12 (0%)	0/12 (0%)	3/12 (25%)	9/12 (75%)	ATP,ADP,phosphate
D-glucuronate Degradation I	1.26E00	2.31E-01	0/13 (0%)	0/13 (0%)	3/13 (23%)	10/13 (77%)	NADH,NADP,NAD+
Methylglyoxal Degradation VI	1.26E00	2.5E-01	0/12 (0%)	0/12 (0%)	3/12 (25%)	9/12 (75%)	pyruvic acid,NADH,NAD+
Maturity Onset Diabetes of Young (MODY) Signaling	1.17E00	6.9E-02	0/29 (0%)	0/29 (0%)	2/29 (7%)	27/29 (93%)	ATP,D-glucose
Antiproliferative Role of Somatostatin Receptor 2	1.17E00	2.94E-02	0/68 (0%)	0/68 (0%)	2/68 (3%)	66/68 (97%)	cyclic GMP,L-arginine
Leptin Signaling in Obesity	1.17E00	2.41E-02	0/83 (0%)	0/83 (0%)	2/83 (2%)	81/83 (98%)	AMP,ATP
Retinoate Biosynthesis I	1.17E00	5.88E-02	0/34 (0%)	0/34 (0%)	2/34 (6%)	32/34 (94%)	NADH,NAD+
Retinoate Biosynthesis II	1.17E00	2.22E-01	0/9 (0%)	0/9 (0%)	2/9 (22%)	7/9 (78%)	NADH,NAD+
Glycine Biosynthesis III	1.17E00	3.33E-01	0/6 (0%)	0/6 (0%)	2/6 (33%)	4/6 (67%)	pyruvic acid,glycine
D-myo-inositol (1,4,5)-trisphosphate Degradation	1.17E00	8.7E-02	0/23 (0%)	0/23 (0%)	2/23 (9%)	21/23 (91%)	phosphate,myo-inositol
Myo-inositol Biosynthesis	1.17E00	2.5E-01	0/8 (0%)	0/8 (0%)	2/8 (25%)	6/8 (75%)	phosphate,myo-inositol
Sorbitol Degradation I	1.17E00	4E-01	0/5 (0%)	0/5 (0%)	2/5 (40%)	3/5 (60%)	NADH,NAD+
Lipoate Salvage and Modification	1.17E00	3.33E-01	0/6 (0%)	0/6 (0%)	2/6 (33%)	4/6 (67%)	AMP,ATP
Glycine Biosynthesis I	1.17E00	3.33E-01	0/6 (0%)	0/6 (0%)	2/6 (33%)	4/6 (67%)	glycine,L-serine
Tyrosine Biosynthesis IV	1.17E00	2.86E-01	0/7 (0%)	0/7 (0%)	2/7 (29%)	5/7 (71%)	L-phenylalanine,L-tyrosine
cAMP-mediated signaling	1.17E00	9.01E-03	0/222 (0%)	0/222 (0%)	2/222 (1%)	220/222 (99%)	AMP,ATP
Dopamine-DARPP32 Feedback in cAMP Signaling	1.17E00	2.22E-02	0/180 (0%)	0/180 (0%)	4/180 (2%)	176/180 (98%)	cyclic GMP,ATP,L-glutamic acid,glycine
Dopamine Degradation	1.17E00	1.14E-01	0/35 (0%)	0/35 (0%)	4/35 (11%)	31/35 (89%)	S-adenosylhomocysteine,NADH,S-adenosylmethionine,NAD+
Type II Diabetes Mellitus Signaling	1.15E00	3.03E-02	2/165 (1%)	0/165 (0%)	3/165 (2%)	160/165 (97%)	ATP,pyruvic acid,glucosamine-6-phosphate,D-glucose,fructose-1,6-diphosphate
Heparan Sulfate Biosynthesis (Late Stages)	1.12E00	5E-02	0/60 (0%)	0/60 (0%)	3/60 (5%)	57/60 (95%)	UDP-N-acetylglucosamine,UDP,UDP-glucuronic acid
Choline Biosynthesis III	1.12E00	1.36E-01	1/22 (5%)	0/22 (0%)	2/22 (9%)	19/22 (86%)	choline,phosphorylcholine,5'-CMP
Galactose Degradation I (Leloir Pathway)	1.12E00	1.88E-01	0/16 (0%)	0/16 (0%)	3/16 (19%)	13/16 (81%)	ATP,ADP,UDP-D-glucose
dTMP De Novo Biosynthesis	1.12E00	2.14E-01	0/14 (0%)	0/14 (0%)	3/14 (21%)	11/14 (79%)	NADP,glycine,L-serine
Ubiquinol-10 Biosynthesis (Eukaryotic)	1.07E00	1.38E-01	0/29 (0%)	0/29 (0%)	4/29 (14%)	25/29 (86%)	S-adenosylhomocysteine,NADP,4-hydroxybenzoic acid,S-adenosylmethionine
Corticotropin Releasing Hormone Signaling	1E00	2.22E-02	0/135 (0%)	0/135 (0%)	3/135 (2%)	132/135 (98%)	cyclic GMP,ATP,L-arginine
P2Y Purigenic Receptor Signaling Pathway	1E00	2.14E-02	0/140 (0%)	0/140 (0%)	3/140 (2%)	137/140 (98%)	ATP,ADP,UDP
Phosphatidylethanolamine Biosynthesis II	1E00	1.67E-01	0/18 (0%)	0/18 (0%)	3/18 (17%)	15/18 (83%)	ATP,ADP,5'-CMP
Pyridoxal 5'-phosphate Salvage Pathway	1E00	4.11E-02	0/73 (0%)	0/73 (0%)	3/73 (4%)	70/73 (96%)	ATP,ADP,pyridoxine
Phospholipases	1E00	4.62E-02	1/65 (2%)	0/65 (0%)	2/65 (3%)	62/65 (95%)	choline,phosphorylcholine,1-acylglycerophosphocholine
Spermine and Spermidine Degradation I	1E00	2.14E-01	1/14 (7%)	0/14 (0%)	2/14 (14%)	11/14 (79%)	spermine,acetyl-coenzyme A,spermidine
Tryptophan Degradation to 2-amino-3-carboxymuconate Semialdehyde	1E00	1.76E-01	0/17 (0%)	0/17 (0%)	3/17 (18%)	14/17 (82%)	kynurenine,L-tryptophan,NADP
Glucocorticoid Biosynthesis	1E00	1.67E-01	0/18 (0%)	0/18 (0%)	3/18 (17%)	15/18 (83%)	NADH,NADP,NAD+
LXR/RXR Activation	9.78E-01	1.44E-02	0/139 (0%)	0/139 (0%)	2/139 (1%)	137/139 (99%)	cholesterol,acetyl-coenzyme A
Nicotine Degradation III	9.78E-01	3.03E-02	0/66 (0%)	0/66 (0%)	2/66 (3%)	64/66 (97%)	UDP,UDP-glucuronic acid
Methylglyoxal Degradation I	9.78E-01	1.82E-01	0/11 (0%)	0/11 (0%)	2/11 (18%)	9/11 (82%)	glutathione,pyruvic acid
Trans, trans-farnesyl Diphosphate Biosynthesis	9.78E-01	2.22E-01	0/9 (0%)	0/9 (0%)	2/9 (22%)	7/9 (78%)	geranyl pyrophosphate,farnesyl pyrophosphate
N-acetylglucosamine Degradation I	9.78E-01	2.5E-01	2/8 (25%)	0/8 (0%)	0/8 (0%)	6/8 (75%)	glucosamine-6-phosphate,fructose-6-phosphate
PI3K/AKT Signaling	9.78E-01	1.33E-02	0/150 (0%)	0/150 (0%)	2/150 (1%)	148/150 (99%)	citrulline,L-arginine
Agrin Interactions at Neuromuscular Junction	9.36E-01	1.45E-02	1/69 (1%)	0/69 (0%)	0/69 (0%)	68/69 (99%)	acetylcholine
Basal Cell Carcinoma Signaling	9.36E-01	1.33E-02	0/75 (0%)	0/75 (0%)	1/75 (1%)	74/75 (99%)	cholesterol
Role of Lipids/Lipid Rafts in the Pathogenesis of Influenza	9.36E-01	4E-02	0/25 (0%)	0/25 (0%)	1/25 (4%)	24/25 (96%)	cholesterol
Superpathway of Inositol Phosphate Compounds	9.31E-01	2.22E-02	0/225 (0%)	0/225 (0%)	5/225 (2%)	220/225 (98%)	ATP,ADP,5'-CMP,phosphate,myo-inositol
Serotonin Degradation	9.07E-01	5.8E-02	0/69 (0%)	0/69 (0%)	4/69 (6%)	65/69 (94%)	NADH,UDP,UDP-glucuronic acid,NAD+
Noradrenaline and Adrenaline Degradation	9.07E-01	8.16E-02	0/49 (0%)	0/49 (0%)	4/49 (8%)	45/49 (92%)	S-adenosylhomocysteine,NADH,S-adenosylmethionine,NAD+
Dolichol and Dolichyl Phosphate Biosynthesis	9.02E-01	2.31E-01	1/13 (8%)	0/13 (0%)	2/13 (15%)	10/13 (77%)	NADP,CDP,farnesyl pyrophosphate
CDP-diacylglycerol Biosynthesis I	9.02E-01	1.11E-01	0/27 (0%)	0/27 (0%)	3/27 (11%)	24/27 (89%)	dihydroxyacetone phosphate,sn-glycerol-3-phosphate,NADP
Coenzyme A Biosynthesis	9.02E-01	2.14E-01	0/14 (0%)	0/14 (0%)	3/14 (21%)	11/14 (79%)	ATP,ADP,5'-CMP
Catecholamine Biosynthesis	9.02E-01	2E-01	0/15 (0%)	0/15 (0%)	3/15 (20%)	12/15 (80%)	S-adenosylhomocysteine,S-adenosylmethionine,L-tyrosine
Triacylglycerol Biosynthesis	9.02E-01	6.52E-02	0/46 (0%)	0/46 (0%)	3/46 (7%)	43/46 (93%)	sn-glycerol-3-phosphate,1-acylglycerophosphocholine,phosphate
Mineralocorticoid Biosynthesis	9.02E-01	1.67E-01	0/18 (0%)	0/18 (0%)	3/18 (17%)	15/18 (83%)	NADH,NADP,NAD+
Pyrimidine Deoxyribonucleotides De Novo Biosynthesis I	8.36E-01	9.76E-02	1/41 (2%)	0/41 (0%)	3/41 (7%)	37/41 (90%)	ATP,ADP,UDP,CDP
Neuroprotective Role of THOP1 in Alzheimer's Disease	8.35E-01	3.64E-02	0/55 (0%)	0/55 (0%)	2/55 (4%)	53/55 (96%)	glutathione,ATP
Fatty Acid Activation	8.35E-01	1.05E-01	0/19 (0%)	0/19 (0%)	2/19 (11%)	17/19 (89%)	AMP,ATP
GDP-L-fucose Biosynthesis II (from L-fucose)	8.35E-01	2.22E-01	0/9 (0%)	0/9 (0%)	2/9 (22%)	7/9 (78%)	ATP,ADP
Sulfate Activation for Sulfonation	8.35E-01	2.5E-01	0/8 (0%)	0/8 (0%)	2/8 (25%)	6/8 (75%)	ATP,ADP
Glycogen Biosynthesis II (from UDP-D-Glucose)	8.35E-01	1.67E-01	0/12 (0%)	0/12 (0%)	2/12 (17%)	10/12 (83%)	UDP,UDP-D-glucose
1D-myo-inositol Hexakisphosphate Biosynthesis V (from Ins(1,3,4)P3)	8.35E-01	2E-01	0/10 (0%)	0/10 (0%)	2/10 (20%)	8/10 (80%)	ATP,ADP
Acetone Degradation I (to Methylglyoxal)	8.35E-01	5.71E-02	0/35 (0%)	0/35 (0%)	2/35 (6%)	33/35 (94%)	NADP,acetoacetic acid
Formaldehyde Oxidation II (Glutathione-dependent)	8.35E-01	2E-01	0/10 (0%)	0/10 (0%)	2/10 (20%)	8/10 (80%)	glutathione,NADP
Androgen Biosynthesis	8.14E-01	1.25E-01	0/24 (0%)	0/24 (0%)	3/24 (13%)	21/24 (88%)	NADH,NADP,NAD+
The Visual Cycle	8.14E-01	1.07E-01	0/28 (0%)	0/28 (0%)	3/28 (11%)	25/28 (89%)	NADH,NADP,NAD+
Pentose Phosphate Pathway	8.14E-01	1.36E-01	1/22 (5%)	0/22 (0%)	2/22 (9%)	19/22 (86%)	D-ribose-5-phosphate,fructose-6-phosphate,NADP
Superpathway of Cholesterol Biosynthesis	7.53E-01	1.07E-01	1/84 (1%)	0/84 (0%)	8/84 (10%)	75/84 (89%)	cholesterol,ATP,geranyl pyrophosphate,acetoacetyl-coenzyme A,ADP,NADP,acetyl-coenzyme A,phosphate,farnesyl pyrophosphate
Gap Junction Signaling	7.37E-01	1.7E-02	0/176 (0%)	0/176 (0%)	3/176 (2%)	173/176 (98%)	cyclic GMP,ATP,L-glutamic acid
Heparan Sulfate Biosynthesis	7.37E-01	4.17E-02	0/72 (0%)	0/72 (0%)	3/72 (4%)	69/72 (96%)	UDP-N-acetylglucosamine,UDP,UDP-glucuronic acid
Epoxysqualene Biosynthesis	7.22E-01	2.22E-01	0/9 (0%)	0/9 (0%)	2/9 (22%)	7/9 (78%)	NADP,farnesyl pyrophosphate
γ-linolenate Biosynthesis II (Animals)	7.22E-01	8.33E-02	0/24 (0%)	0/24 (0%)	2/24 (8%)	22/24 (92%)	AMP,ATP
Guanine and Guanosine Salvage I	7.22E-01	2.22E-01	0/9 (0%)	0/9 (0%)	2/9 (22%)	7/9 (78%)	GMP,phosphate
Pentose Phosphate Pathway (Non-oxidative Branch)	7.22E-01	1.54E-01	1/13 (8%)	0/13 (0%)	1/13 (8%)	11/13 (85%)	D-ribose-5-phosphate,fructose-6-phosphate
Phenylethylamine Degradation I	7.22E-01	1.82E-01	0/11 (0%)	0/11 (0%)	2/11 (18%)	9/11 (82%)	NADH,NAD+
Inositol Pyrophosphates Biosynthesis	7.22E-01	1.25E-01	0/16 (0%)	0/16 (0%)	2/16 (13%)	14/16 (88%)	ATP,ADP
Ceramide Degradation	7.22E-01	1.43E-01	0/14 (0%)	0/14 (0%)	2/14 (14%)	12/14 (86%)	ATP,ADP
Xanthine and Xanthosine Salvage	7.22E-01	2.22E-01	0/9 (0%)	0/9 (0%)	2/9 (22%)	7/9 (78%)	phosphate,xanthine
Glycoaminoglycan-protein Linkage Region Biosynthesis	7.22E-01	1.33E-01	0/15 (0%)	0/15 (0%)	2/15 (13%)	13/15 (87%)	UDP,UDP-glucuronic acid
Pregnenolone Biosynthesis	7.22E-01	1.54E-01	0/13 (0%)	0/13 (0%)	2/13 (15%)	11/13 (85%)	cholesterol,NADP
Endothelin-1 Signaling	6.68E-01	1.6E-02	0/187 (0%)	0/187 (0%)	3/187 (2%)	184/187 (98%)	cyclic GMP,ATP,L-arginine
Circadian Rhythm Signaling	6.61E-01	2.7E-02	0/37 (0%)	0/37 (0%)	1/37 (3%)	36/37 (97%)	L-glutamic acid
Caveolar-mediated Endocytosis Signaling	6.61E-01	1.2E-02	0/83 (0%)	0/83 (0%)	1/83 (1%)	82/83 (99%)	cholesterol
HIF1α Signaling	6.61E-01	9.17E-03	0/109 (0%)	0/109 (0%)	1/109 (1%)	108/109 (99%)	pyruvic acid
Melanocyte Development and Pigmentation Signaling	6.61E-01	1.08E-02	0/93 (0%)	0/93 (0%)	1/93 (1%)	92/93 (99%)	ATP
Bupropion Degradation	6.61E-01	3.12E-02	0/32 (0%)	0/32 (0%)	1/32 (3%)	31/32 (97%)	glycine
Thioredoxin Pathway	6.61E-01	1.25E-01	0/8 (0%)	0/8 (0%)	1/8 (13%)	7/8 (88%)	NADP
Glutamate Removal from Folates	6.61E-01	3.33E-01	0/3 (0%)	0/3 (0%)	1/3 (33%)	2/3 (67%)	L-glutamic acid
Hypusine Biosynthesis	6.61E-01	2E-01	0/5 (0%)	0/5 (0%)	1/5 (20%)	4/5 (80%)	spermidine
Histamine Biosynthesis	6.61E-01	3.33E-01	0/3 (0%)	0/3 (0%)	1/3 (33%)	2/3 (67%)	L-histidine
Putrescine Biosynthesis III	6.61E-01	2.5E-01	0/4 (0%)	0/4 (0%)	1/4 (25%)	3/4 (75%)	L-ornithine
D-mannose Degradation	6.61E-01	3.33E-01	1/3 (33%)	0/3 (0%)	0/3 (0%)	2/3 (67%)	fructose-6-phosphate
UDP-N-acetyl-D-galactosamine Biosynthesis I	6.61E-01	3.33E-01	0/3 (0%)	0/3 (0%)	1/3 (33%)	2/3 (67%)	UDP-N-acetylglucosamine
Synaptic Long Term Potentiation	6.3E-01	1.59E-02	0/126 (0%)	0/126 (0%)	2/126 (2%)	124/126 (98%)	ATP,L-glutamic acid
CREB Signaling in Neurons	6.3E-01	1.02E-02	0/197 (0%)	0/197 (0%)	2/197 (1%)	195/197 (99%)	ATP,L-glutamic acid
Cardiac β-adrenergic Signaling	6.3E-01	1.3E-02	0/154 (0%)	0/154 (0%)	2/154 (1%)	152/154 (99%)	AMP,ATP
Phototransduction Pathway	6.3E-01	3.08E-02	0/65 (0%)	0/65 (0%)	2/65 (3%)	63/65 (97%)	cyclic GMP,GMP
G-Protein Coupled Receptor Signaling	6.3E-01	7.35E-03	0/272 (0%)	0/272 (0%)	2/272 (1%)	270/272 (99%)	AMP,ATP
Dermatan Sulfate Biosynthesis	6.07E-01	4.29E-02	0/70 (0%)	0/70 (0%)	3/70 (4%)	67/70 (96%)	chondroitin,UDP,UDP-glucuronic acid
Sperm Motility	6.07E-01	2.17E-02	0/138 (0%)	0/138 (0%)	3/138 (2%)	135/138 (98%)	cyclic GMP,AMP,ATP
Chondroitin Sulfate Biosynthesis	5.53E-01	4.35E-02	0/69 (0%)	0/69 (0%)	3/69 (4%)	66/69 (96%)	chondroitin,UDP,UDP-glucuronic acid
Amyotrophic Lateral Sclerosis Signaling	5.53E-01	1.63E-02	1/123 (1%)	0/123 (0%)	1/123 (1%)	121/123 (98%)	L-glutamic acid,L-glutamine
Synaptic Long Term Depression	5.53E-01	1.32E-02	0/152 (0%)	0/152 (0%)	2/152 (1%)	150/152 (99%)	cyclic GMP,L-glutamic acid
Ceramide Biosynthesis	5.53E-01	1.25E-01	0/16 (0%)	0/16 (0%)	2/16 (13%)	14/16 (88%)	NADP,L-serine
S-methyl-5-thio-α-D-ribose 1-phosphate Degradation	5.53E-01	1.33E-01	0/15 (0%)	0/15 (0%)	2/15 (13%)	13/15 (87%)	phosphate,L-methionine
2-amino-3-carboxymuconate Semialdehyde Degradation to Glutaryl-CoA	5.53E-01	1.82E-01	0/11 (0%)	0/11 (0%)	2/11 (18%)	9/11 (82%)	NADH,NAD+
Chondroitin Sulfate Biosynthesis (Late Stages)	5.53E-01	3.77E-02	0/53 (0%)	0/53 (0%)	2/53 (4%)	51/53 (96%)	chondroitin,UDP
Histidine Degradation VI	5.53E-01	1E-01	0/20 (0%)	0/20 (0%)	2/20 (10%)	18/20 (90%)	2-oxoglutaric acid,L-histidine
Molybdenum Cofactor Biosynthesis	5.53E-01	1.25E-01	0/16 (0%)	0/16 (0%)	2/16 (13%)	14/16 (88%)	AMP,ATP
IL-1 Signaling	5.1E-01	9.35E-03	0/107 (0%)	0/107 (0%)	1/107 (1%)	106/107 (99%)	ATP
Lactose Degradation III	5.1E-01	1.43E-01	1/7 (14%)	0/7 (0%)	0/7 (0%)	6/7 (86%)	beta-D-glucose
Gαi Signaling	5.1E-01	7.52E-03	0/133 (0%)	0/133 (0%)	1/133 (1%)	132/133 (99%)	ATP
Histidine Degradation III	4.88E-01	1.11E-01	0/18 (0%)	0/18 (0%)	2/18 (11%)	16/18 (89%)	L-glutamic acid,L-histidine
Palmitate Biosynthesis I (Animals)	4.88E-01	5.41E-02	0/37 (0%)	0/37 (0%)	2/37 (5%)	35/37 (95%)	NADP,palmitic acid
Melatonin Degradation I	4.32E-01	3.39E-02	0/59 (0%)	0/59 (0%)	2/59 (3%)	57/59 (97%)	UDP,UDP-glucuronic acid
Leukotriene Biosynthesis	4.32E-01	8E-02	0/25 (0%)	0/25 (0%)	2/25 (8%)	23/25 (92%)	glutathione,glycine
Dolichyl-diphosphooligosaccharide Biosynthesis	4.2E-01	7.69E-02	0/39 (0%)	0/39 (0%)	3/39 (8%)	36/39 (92%)	UDP-N-acetylglucosamine,UDP,UDP-D-glucose
Actin Cytoskeleton Signaling	4.1E-01	4.2E-03	1/238 (0%)	0/238 (0%)	0/238 (0%)	237/238 (100%)	acetylcholine
IL-12 Signaling and Production in Macrophages	4.1E-01	6.49E-03	0/154 (0%)	0/154 (0%)	1/154 (1%)	153/154 (99%)	D-glucose
Neuropathic Pain Signaling In Dorsal Horn Neurons	4.1E-01	9.26E-03	0/108 (0%)	0/108 (0%)	1/108 (1%)	107/108 (99%)	L-glutamic acid
CDK5 Signaling	4.1E-01	1.04E-02	0/96 (0%)	0/96 (0%)	1/96 (1%)	95/96 (99%)	ATP
Growth Hormone Signaling	4.1E-01	1.3E-02	0/77 (0%)	0/77 (0%)	1/77 (1%)	76/77 (99%)	D-glucose
L-dopachrome Biosynthesis	4.1E-01	1.67E-01	0/6 (0%)	0/6 (0%)	1/6 (17%)	5/6 (83%)	L-tyrosine
All-trans-decaprenyl Diphosphate Biosynthesis	4.1E-01	1.67E-01	0/6 (0%)	0/6 (0%)	1/6 (17%)	5/6 (83%)	farnesyl pyrophosphate
Geranylgeranyldiphosphate Biosynthesis	4.1E-01	1.25E-01	0/8 (0%)	0/8 (0%)	1/8 (13%)	7/8 (88%)	farnesyl pyrophosphate
L-cysteine Degradation II	4.1E-01	2E-01	0/5 (0%)	0/5 (0%)	1/5 (20%)	4/5 (80%)	pyruvic acid
Phosphatidylethanolamine Biosynthesis III	4.1E-01	2E-01	0/5 (0%)	0/5 (0%)	1/5 (20%)	4/5 (80%)	L-serine
Gαs Signaling	4.1E-01	8.26E-03	0/121 (0%)	0/121 (0%)	1/121 (1%)	120/121 (99%)	ATP
Protein Kinase A Signaling	3.84E-01	5.09E-03	0/393 (0%)	0/393 (0%)	2/393 (1%)	391/393 (99%)	ATP,L-tyrosine
PPARα/RXRα Activation	3.37E-01	5.32E-03	0/188 (0%)	0/188 (0%)	1/188 (1%)	187/188 (99%)	ATP
Colorectal Cancer Metastasis Signaling	3.37E-01	3.88E-03	0/258 (0%)	0/258 (0%)	1/258 (0%)	257/258 (100%)	ATP
Netrin Signaling	3.37E-01	1.85E-02	0/54 (0%)	0/54 (0%)	1/54 (2%)	53/54 (98%)	cyclic GMP
Dermatan Sulfate Biosynthesis (Late Stages)	3.37E-01	2.17E-02	0/46 (0%)	0/46 (0%)	1/46 (2%)	45/46 (98%)	chondroitin
α-tocopherol Degradation	3.37E-01	1E-01	0/10 (0%)	0/10 (0%)	1/10 (10%)	9/10 (90%)	NADP
Fatty Acid Biosynthesis Initiation II	3.37E-01	1.43E-01	0/7 (0%)	0/7 (0%)	1/7 (14%)	6/7 (86%)	acetyl-coenzyme A
GDP-L-fucose Biosynthesis I (from GDP-D-mannose)	3.37E-01	1.43E-01	0/7 (0%)	0/7 (0%)	1/7 (14%)	6/7 (86%)	NADP
Rapoport-Luebering Glycolytic Shunt	3.37E-01	1.11E-01	0/9 (0%)	0/9 (0%)	1/9 (11%)	8/9 (89%)	phosphate
Dopamine Receptor Signaling	3.05E-01	2.11E-02	0/95 (0%)	0/95 (0%)	2/95 (2%)	93/95 (98%)	ATP,L-tyrosine
Axonal Guidance Signaling	2.82E-01	2.09E-03	0/478 (0%)	0/478 (0%)	1/478 (0%)	477/478 (100%)	cyclic GMP
Huntington's Disease Signaling	2.82E-01	4.1E-03	0/244 (0%)	0/244 (0%)	1/244 (0%)	243/244 (100%)	L-glutamic acid
Virus Entry via Endocytic Pathways	2.82E-01	9.9E-03	0/101 (0%)	0/101 (0%)	1/101 (1%)	100/101 (99%)	cholesterol
Melatonin Signaling	2.82E-01	1.28E-02	0/78 (0%)	0/78 (0%)	1/78 (1%)	77/78 (99%)	cyclic GMP
GNRH Signaling	2.82E-01	6.85E-03	0/146 (0%)	0/146 (0%)	1/146 (1%)	145/146 (99%)	ATP
mTOR Signaling	2.82E-01	4.9E-03	0/204 (0%)	0/204 (0%)	1/204 (0%)	203/204 (100%)	AMP
Breast Cancer Regulation by Stathmin1	2.82E-01	4.74E-03	0/211 (0%)	0/211 (0%)	1/211 (0%)	210/211 (100%)	ATP
Pentose Phosphate Pathway (Oxidative Branch)	2.82E-01	1E-01	0/10 (0%)	0/10 (0%)	1/10 (10%)	9/10 (90%)	NADP
1,25-dihydroxyvitamin D3 Biosynthesis	2.82E-01	1E-01	0/10 (0%)	0/10 (0%)	1/10 (10%)	9/10 (90%)	NADP
Thymine Degradation	2.82E-01	9.09E-02	0/11 (0%)	0/11 (0%)	1/11 (9%)	10/11 (91%)	NADP
Sphingomyelin Metabolism	2.82E-01	6.25E-02	0/16 (0%)	0/16 (0%)	1/16 (6%)	15/16 (94%)	phosphorylcholine
Production of Nitric Oxide and Reactive Oxygen Species in Macrophages	2.38E-01	4.72E-03	0/212 (0%)	0/212 (0%)	1/212 (0%)	211/212 (100%)	ADP
Role of NFAT in Cardiac Hypertrophy	2.38E-01	5.03E-03	0/199 (0%)	0/199 (0%)	1/199 (1%)	198/199 (99%)	ATP
Chondroitin Sulfate Degradation (Metazoa)	2.38E-01	4.76E-02	0/21 (0%)	0/21 (0%)	1/21 (5%)	20/21 (95%)	chondroitin
Heme Degradation	2.38E-01	9.09E-02	0/11 (0%)	0/11 (0%)	1/11 (9%)	10/11 (91%)	NADP
Eumelanin Biosynthesis	2.38E-01	9.09E-02	0/11 (0%)	0/11 (0%)	1/11 (9%)	10/11 (91%)	5,6-dihydroxy-2-indolylcarboxylic acid
3-phosphoinositide Degradation	2.38E-01	6.45E-03	0/155 (0%)	0/155 (0%)	1/155 (1%)	154/155 (99%)	phosphate
GDP-mannose Biosynthesis	2.38E-01	7.69E-02	1/13 (8%)	0/13 (0%)	0/13 (0%)	12/13 (92%)	fructose-6-phosphate
CXCR4 Signaling	2.02E-01	5.81E-03	0/172 (0%)	0/172 (0%)	1/172 (1%)	171/172 (99%)	ATP
Molecular Mechanisms of Cancer	2.02E-01	2.63E-03	0/380 (0%)	0/380 (0%)	1/380 (0%)	379/380 (100%)	ATP
Tetrapyrrole Biosynthesis II	2.02E-01	7.69E-02	0/13 (0%)	0/13 (0%)	1/13 (8%)	12/13 (92%)	glycine
Tetrahydrobiopterin Biosynthesis I	2.02E-01	9.09E-02	0/11 (0%)	0/11 (0%)	1/11 (9%)	10/11 (91%)	NADP
Gαq Signaling	2.02E-01	5.95E-03	1/168 (1%)	0/168 (0%)	0/168 (0%)	167/168 (99%)	choline

[truncated: 7 more sheets: NicotinicAcid, BaselineHeatmap, PathwaysFigures, NetworksHCT116, NetworksA2780, Sheet2, Sheet3]
